# Supplementary material for: Evaluating the Effectiveness of Coxal Bone Measurements for Sex Estimation via Machine Learning
Source: Biology (Basel). 2025 Jul 17;14(7):866. doi: 10.3390/biology14070866 (PMC12292766; doi:10.3390/biology14070866)
Supplement: Supplementary file 1 [file biology-14-00866-s001.zip]

Archive with 11 entries (11 files):
- File S11 Trained models.zip
- Table S1 Individual TEM and rTEM values for each measurement.xlsx
- Table S10 Performance metrics od the models.pdf
- Table S2 Descriptive statistics of the interlandmark distances of the male and female left coxal bones.xlsx
- Table S3 Descriptive statistics of the interlandmark distances of the male and female right coxal bones.xlsx
- Table S4 Significance of sex differences in the interlandmark distances of the left coxal bones.xlsx
- Table S5 Significance of sex differences in the interlandmark distances of the right coxal bones.xlsx
- Table S6 Significance of bilateral differences in the interlandmark distances.xlsx
- Table S7 Descriptive statistic of the first dataset measurements by age.xlsx
- Table S8 Significance of age differences in the interlandmark distances by sex and side.xlsx
- Table S9 Selected features by L1 regularization and RFECV.pdf
