# Supplementary material for: Evaluating the Effectiveness of Coxal Bone Measurements for Sex Estimation via Machine Learning
Source: Biology (Basel). 2025 Jul 17;14(7):866. doi: 10.3390/biology14070866 (PMC12292766; doi:10.3390/biology14070866)
Supplement: Supplementary file 1 [file biology-14-00866-s001.zip › Table S1 Individual TEM and rTEM values for each measurement.xlsx]

## Sheet: right coxal bones
distance	TEM	rTEM
aiR-ainR	0.767699	0.822393
aiR-aisR	0.736174	0.948246
aiR-apR	0.761914	2.572
aiR-asR	0.53346	1.05901
aiR-asaR	0.555618	1.03009
aiR-assR	0.675225	0.579931
aiR-gsnR	1.05218	1.60001
aiR-ifoR	0.814672	2.03851
aiR-iiprR	0.611122	1.0077
aiR-iitR	0.709243	1.3658
aiR-ipsR	0.50488	0.551968
aiR-isR	0.381332	0.78008
aiR-lfoR	0.72158	2.11922
aiR-litR	0.795693	3.41966
aiR-lsiR	0.50805	2.50941
aiR-lsnR	0.439309	1.09565
aiR-lssR	0.575194	1.43054
aiR-mapsR	0.520874	0.53114
aiR-mfoR	0.655048	1.01126
aiR-miprR	0.607374	0.856144
aiR-mlaR	0.610223	0.417907
aiR-mliR	1.12465	1.62137
aiR-mppsR	0.633032	0.685357
aiR-pglR	0.575585	0.367131
aiR-pinR	0.766442	0.669578
aiR-pirtR	0.517783	0.602097
aiR-pisR	0.708574	0.720075
aiR-plaR	0.947451	1.20711
aiR-plpR	0.437261	0.723463
aiR-pssR	0.649046	0.499153
aiR-sfoR	0.788478	1.37992
aiR-sijR	0.621876	0.686701
aiR-spsR	0.499386	0.479966
ainR-aisR	0.856984	4.32723
ainR-apR	0.973941	1.27912
ainR-asR	0.907236	1.66788
ainR-asaR	0.737708	1.78899
ainR-assR	0.85949	3.55605
ainR-gsnR	0.622529	0.773775
ainR-ifoR	0.825671	0.6737
ainR-iiprR	0.669648	0.471033
ainR-iitR	0.780144	0.542008
ainR-ipsR	0.631902	0.461249
ainR-isR	0.612802	0.530939
ainR-lfoR	1.05882	1.13541
ainR-litR	0.7969	0.738135
ainR-lsiR	0.778219	0.871797
ainR-lsnR	0.673991	0.585571
ainR-lssR	0.859011	1.15088
ainR-mapsR	0.5859	0.450457
ainR-mfoR	0.762003	0.636476
ainR-miprR	0.694174	0.509513
ainR-mlaR	0.698498	0.979632
ainR-mliR	0.824216	1.35013
ainR-mppsR	0.656003	0.52569
ainR-pglR	0.317906	0.237013
ainR-pinR	0.566127	0.432224
ainR-pirtR	0.512919	0.464352
ainR-pisR	0.581905	0.46851
ainR-plaR	0.85264	0.921266
ainR-plpR	1.01725	1.5313
ainR-pssR	0.432087	0.301252
ainR-sfoR	0.795144	0.903015
ainR-sijR	0.523941	0.672248
ainR-spsR	0.54719	0.447293
aisR-apR	0.788117	1.21249
aisR-asR	0.959578	2.68932
aisR-asaR	0.717929	2.96765
aisR-assR	0.892613	2.17664
aisR-gsnR	0.64543	0.846656
aisR-ifoR	0.740086	0.704222
aisR-iiprR	0.734086	0.592491
aisR-iitR	0.717228	0.563877
aisR-ipsR	0.546737	0.456331
aisR-isR	0.456371	0.439501
aisR-lfoR	1.04873	1.38448
aisR-litR	0.812935	0.862002
aisR-lsiR	0.747088	1.03699
aisR-lsnR	0.482009	0.471266
aisR-lssR	0.751768	1.34283
aisR-mapsR	0.555552	0.49017
aisR-mfoR	0.662435	0.651292
aisR-miprR	0.712882	0.606007
aisR-mlaR	0.609008	0.679857
aisR-mliR	0.928732	1.64352
aisR-mppsR	0.605093	0.555922
aisR-pglR	0.379719	0.266782
aisR-pinR	0.52584	0.402944
aisR-pirtR	0.338144	0.315895
aisR-pisR	0.47565	0.391944
aisR-plaR	0.934432	1.22579
aisR-plpR	0.814599	1.59243
aisR-pssR	0.39099	0.271472
aisR-sfoR	0.718704	1.0249
aisR-sijR	0.502848	0.642213
aisR-spsR	0.577277	0.539348
apR-asR	0.576332	1.13718
apR-asaR	0.721287	1.63699
apR-assR	0.780393	0.78744
apR-gsnR	0.998612	2.14766
apR-ifoR	0.798709	1.1874
apR-iiprR	0.622758	0.697757
apR-iitR	0.812425	1.04426
apR-ipsR	0.359811	0.318307
apR-isR	0.608964	1.1476
apR-lfoR	0.429435	0.803787
apR-litR	0.76511	2.14921
apR-lsiR	0.54013	1.31736
apR-lsnR	0.594959	1.21378
apR-lssR	0.495595	0.952928
apR-mapsR	0.279753	0.238401
apR-mfoR	0.414379	0.472574
apR-miprR	0.521554	0.534458
apR-mlaR	0.629256	0.526828
apR-mliR	0.819094	1.53188
apR-mppsR	0.334524	0.304744
apR-pglR	0.467141	0.349256
apR-pinR	0.656868	0.665719
apR-pirtR	0.327019	0.457948
apR-pisR	0.525016	0.618562
apR-plaR	0.883907	0.973851
apR-plpR	0.547927	0.86841
apR-pssR	0.45753	0.400671
apR-sfoR	0.68408	0.951413
apR-sijR	0.421923	0.580806
apR-spsR	0.277845	0.232341
asR-asaR	0.918159	4.59481
asR-assR	0.928819	1.22591
asR-gsnR	1.03221	1.48164
asR-ifoR	0.85778	1.20927
asR-iiprR	0.794004	0.892478
asR-iitR	0.648414	0.679936
asR-ipsR	0.788111	0.901727
asR-isR	0.405272	0.507353
asR-lfoR	1.04455	2.53938
asR-litR	0.743038	1.07475
asR-lsiR	0.70219	1.78221
asR-lsnR	0.396792	0.519205
asR-lssR	0.852184	4.15669
asR-mapsR	0.772108	0.922453
asR-mfoR	0.813263	1.21343
asR-miprR	0.90701	1.10058
asR-mlaR	0.87962	0.72896
asR-mliR	1.27518	2.40182
asR-mppsR	0.759783	0.958959
asR-pglR	0.628801	0.414162
asR-pinR	0.722906	0.577451
asR-pirtR	0.484966	0.494112
asR-pisR	0.623787	0.555221
asR-plaR	1.09349	2.20584
asR-plpR	0.579004	2.18215
asR-pssR	0.589459	0.421321
asR-sfoR	1.1221	3.02626
asR-sijR	0.62335	0.787956
asR-spsR	0.67601	0.831397
asaR-assR	0.720519	1.1295
asaR-gsnR	0.942106	1.44021
asaR-ifoR	0.690501	0.829354
asaR-iiprR	0.564926	0.550586
asaR-iitR	0.639787	0.616258
asaR-ipsR	0.632613	0.59257
asaR-isR	0.466773	0.553339
asaR-lfoR	0.855854	1.53003
asaR-litR	0.813321	1.13781
asaR-lsiR	0.611887	1.22741
asaR-lsnR	0.448746	0.551752
asaR-lssR	0.77811	2.06974
asaR-mapsR	0.661294	0.63883
asaR-mfoR	0.624972	0.732436
asaR-miprR	0.675481	0.678028
asaR-mlaR	0.590424	0.565372
asaR-mliR	1.06051	2.07543
asaR-mppsR	0.722884	0.732702
asaR-pglR	0.427087	0.296252
asaR-pinR	0.692453	0.566424
asaR-pirtR	0.426646	0.443934
asaR-pisR	0.567384	0.512619
asaR-plaR	1.14319	1.65977
asaR-plpR	0.904926	2.15117
asaR-pssR	0.497742	0.363508
asaR-sfoR	0.873758	1.54292
asaR-sijR	0.428157	0.563127
asaR-spsR	0.669391	0.664586
assR-gsnR	0.604538	0.594881
assR-ifoR	0.752615	0.51828
assR-iiprR	0.66808	0.407185
assR-iitR	0.607541	0.364107
assR-ipsR	0.538597	0.346495
assR-isR	0.546228	0.393732
assR-lfoR	0.915072	0.792169
assR-litR	0.756534	0.575546
assR-lsiR	0.720156	0.642321
assR-lsnR	0.541813	0.390812
assR-lssR	0.869845	0.906357
assR-mapsR	0.567718	0.387426
assR-mfoR	0.724363	0.517399
assR-miprR	0.741473	0.473255
assR-mlaR	0.708529	1.10468
assR-mliR	0.782873	0.957174
assR-mppsR	0.618998	0.435301
assR-pglR	0.381417	0.266507
assR-pinR	0.478056	0.321787
assR-pirtR	0.471304	0.361419
assR-pisR	0.527997	0.367856
assR-plaR	0.83811	0.767521
assR-plpR	0.845222	0.976571
assR-pssR	0.399175	0.24961
assR-sfoR	0.676506	0.628256
assR-sijR	0.600056	0.630359
assR-spsR	0.602008	0.439065
gsnR-ifoR	1.03929	1.16526
gsnR-iiprR	0.906249	0.806433
gsnR-iitR	1.15941	1.11529
gsnR-ipsR	0.862326	0.713142
gsnR-isR	0.65201	1.30706
gsnR-lfoR	0.994582	1.38461
gsnR-litR	1.06575	1.74444
gsnR-lsiR	1.1361	1.69078
gsnR-lsnR	0.713048	1.27777
gsnR-lssR	1.07084	1.44242
gsnR-mapsR	0.803118	0.641886
gsnR-mfoR	0.980075	0.966119
gsnR-miprR	0.923163	0.795393
gsnR-mlaR	0.468956	0.433641
gsnR-mliR	0.8563	3.07319
gsnR-mppsR	0.883626	0.782731
gsnR-pglR	1.03735	1.13233
gsnR-pinR	0.829826	1.4503
gsnR-pirtR	0.72204	2.28298
gsnR-pisR	0.721495	1.56636
gsnR-plaR	1.03945	1.05741
gsnR-plpR	0.885345	1.32445
gsnR-pssR	0.998181	1.38043
gsnR-sfoR	1.16378	1.35945
gsnR-sijR	0.553537	1.79016
gsnR-spsR	0.874492	0.708851
ifoR-iiprR	0.509571	2.14412
ifoR-iitR	0.38856	1.24664
ifoR-ipsR	0.622241	0.992504
ifoR-isR	0.604534	1.13802
ifoR-lfoR	0.822349	2.56603
ifoR-litR	0.612842	1.4305
ifoR-lsiR	0.667968	1.96509
ifoR-lsnR	0.641966	1.45046
ifoR-lssR	0.668564	1.28463
ifoR-mapsR	0.433491	0.57641
ifoR-mfoR	0.662841	1.72985
ifoR-miprR	0.720043	1.93866
ifoR-mlaR	0.5396	0.299816
ifoR-mliR	1.13646	1.25125
ifoR-mppsR	0.546957	0.777602
ifoR-pglR	0.484983	0.272395
ifoR-pinR	0.869761	0.677586
ifoR-pirtR	0.535469	0.528051
ifoR-pisR	0.689817	0.620785
ifoR-plaR	0.489836	0.682579
ifoR-plpR	0.489872	0.705982
ifoR-pssR	0.567724	0.397371
ifoR-sfoR	0.429789	0.808168
ifoR-sijR	0.532596	0.484678
ifoR-spsR	0.33001	0.381366
iiprR-iitR	1.22948	3.8201
iiprR-ipsR	0.557872	0.928769
iiprR-isR	0.39022	0.530372
iiprR-lfoR	0.638065	1.24411
iiprR-litR	0.411594	0.648365
iiprR-lsiR	0.575202	1.04725
iiprR-lsnR	0.434924	0.669745
iiprR-lssR	0.613378	0.889074
iiprR-mapsR	0.5449	0.731161
iiprR-mfoR	0.849531	2.04161
iiprR-miprR	0.952844	3.40405
iiprR-mlaR	0.380913	0.188577
iiprR-mliR	1.11397	0.983415
iiprR-mppsR	0.700925	0.956014
iiprR-pglR	0.297284	0.14829
iiprR-pinR	0.612201	0.410371
iiprR-pirtR	0.276991	0.225025
iiprR-pisR	0.491918	0.37306
iiprR-plaR	0.573912	0.706375
iiprR-plpR	0.648021	0.744686
iiprR-pssR	0.486156	0.297855
iiprR-sfoR	0.532708	0.80935
iiprR-sijR	0.438689	0.331536
iiprR-spsR	0.525671	0.588686
iitR-ipsR	0.833401	0.938936
iitR-isR	0.911263	1.48057
iitR-lfoR	0.873635	1.44597
iitR-litR	0.877805	1.90537
iitR-lsiR	0.544567	0.955288
iitR-lsnR	0.931258	1.81238
iitR-lssR	0.50214	0.642982
iitR-mapsR	0.720039	0.699103
iitR-mfoR	0.906359	1.35132
iitR-miprR	0.965804	1.64211
iitR-mlaR	0.658119	0.335179
iitR-mliR	1.18294	1.05498
iitR-mppsR	0.640618	0.645816
iitR-pglR	0.829353	0.43442
iitR-pinR	1.14297	0.83228
iitR-pirtR	0.902186	0.805285
iitR-pisR	0.98825	0.82363
iitR-plaR	0.659097	0.645262
iitR-plpR	0.439259	0.449252
iitR-pssR	0.987921	0.652286
iitR-sfoR	0.518213	0.623483
iitR-sijR	0.707569	0.5483
iitR-spsR	0.621265	0.535971
ipsR-isR	0.399978	0.413168
ipsR-lfoR	0.39268	0.652996
ipsR-litR	0.358349	0.359951
ipsR-lsiR	0.351756	0.476581
ipsR-lsnR	0.423483	0.452717
ipsR-lssR	0.539316	0.758667
ipsR-mapsR	0.411245	2.09703
ipsR-mfoR	0.401584	1.46692
ipsR-miprR	0.605056	1.77406
ipsR-mlaR	0.305231	0.151573
ipsR-mliR	0.993203	0.901763
ipsR-mppsR	0.489051	2.50304
ipsR-pglR	0.292981	0.146923
ipsR-pinR	0.661905	0.423136
ipsR-pirtR	0.356527	0.268979
ipsR-pisR	0.513135	0.362923
ipsR-plaR	0.460146	0.957779
ipsR-plpR	0.77347	1.06738
ipsR-pssR	0.540622	0.319954
ipsR-sfoR	0.518078	1.02179
ipsR-sijR	0.437817	0.34287
ipsR-spsR	0.435035	1.23146
isR-lfoR	0.882952	1.62262
isR-litR	0.780721	2.40744
isR-lsiR	0.472103	0.916136
isR-lsnR	0.528545	4.60059
isR-lssR	0.501719	0.706925
isR-mapsR	0.22792	0.21101
isR-mfoR	0.509082	0.665623
isR-miprR	0.454055	0.53797
isR-mlaR	0.363299	0.23361
isR-mliR	0.83307	1.28191
isR-mppsR	0.386015	0.4005
isR-pglR	0.467637	0.357284
isR-pinR	0.632427	0.822397
isR-pirtR	0.408732	0.794861
isR-pisR	0.546674	0.918176
isR-plaR	0.707157	0.748796
isR-plpR	0.481699	0.643694
isR-pssR	0.506938	0.554903
isR-sfoR	0.719344	0.926367
isR-sijR	0.554851	0.752495
isR-spsR	0.269564	0.238186
lfoR-litR	0.891912	1.90841
lfoR-lsiR	0.570351	3.69196
lfoR-lsnR	0.900437	1.84774
lfoR-lssR	1.06455	4.61732
lfoR-mapsR	0.51536	0.7878
lfoR-mfoR	0.372728	1.06813
lfoR-miprR	0.352793	0.732196
lfoR-mlaR	0.540403	0.351496
lfoR-mliR	1.15429	1.76055
lfoR-mppsR	0.617482	1.04822
lfoR-pglR	0.413564	0.257337
lfoR-pinR	0.908596	0.763124
lfoR-pirtR	0.592463	0.650732
lfoR-pisR	0.864277	0.838142
lfoR-plaR	1.14707	2.41783
lfoR-plpR	0.733461	1.91155
lfoR-pssR	0.716208	0.534665
lfoR-sfoR	1.0607	3.96685
lfoR-sijR	0.53914	0.613717
lfoR-spsR	0.631734	0.892067
litR-lsiR	0.608979	1.65923
litR-lsnR	0.782397	3.41352
litR-lssR	0.752895	1.27008
litR-mapsR	0.357875	0.327371
litR-mfoR	0.531014	0.714838
litR-miprR	0.511786	0.649239
litR-mlaR	0.463787	0.302973
litR-mliR	1.04751	1.43755
litR-mppsR	0.462763	0.456173
litR-pglR	0.509079	0.341118
litR-pinR	0.867996	0.858957
litR-pirtR	0.54196	0.732756
litR-pisR	0.792077	0.938596
litR-plaR	0.892536	0.957009
litR-plpR	0.62572	0.844072
litR-pssR	0.639666	0.550222
litR-sfoR	0.734469	1.01079
litR-sijR	0.600147	0.674688
litR-spsR	0.488893	0.42104
lsiR-lsnR	0.399024	0.896861
lsiR-lssR	0.43446	1.79821
lsiR-mapsR	0.264523	0.334409
lsiR-mfoR	0.401406	0.842037
lsiR-miprR	0.520458	0.902997
lsiR-mlaR	0.539748	0.365539
lsiR-mliR	1.23443	1.92583
lsiR-mppsR	0.41785	0.570629
lsiR-pglR	0.647444	0.409718
lsiR-pinR	0.820607	0.702621
lsiR-pirtR	0.578375	0.65594
lsiR-pisR	0.720837	0.71529
lsiR-plaR	0.70968	1.20188
lsiR-plpR	0.420793	0.951815
lsiR-pssR	0.691586	0.523519
lsiR-sfoR	0.627338	1.66103
lsiR-sijR	0.697325	0.802205
lsiR-spsR	0.226837	0.268919
lsnR-lssR	0.494106	0.749703
lsnR-mapsR	0.298864	0.284668
lsnR-mfoR	0.50461	0.706001
lsnR-miprR	0.549375	0.706266
lsnR-mlaR	0.327798	0.207176
lsnR-mliR	0.830417	1.20045
lsnR-mppsR	0.42098	0.444913
lsnR-pglR	0.493532	0.352295
lsnR-pinR	0.721978	0.827986
lsnR-pirtR	0.465507	0.761667
lsnR-pisR	0.57078	0.81679
lsnR-plaR	0.681243	0.740544
lsnR-plpR	0.405941	0.549872
lsnR-pssR	0.607567	0.596624
lsnR-sfoR	0.64327	0.872677
lsnR-sijR	0.465086	0.57415
lsnR-spsR	0.323843	0.290886
lssR-mapsR	0.465068	0.661916
lssR-mfoR	0.588095	1.21578
lssR-miprR	0.645139	1.03091
lssR-mlaR	0.614387	0.440208
lssR-mliR	1.33461	2.1541
lssR-mppsR	0.530066	0.800271
lssR-pglR	0.507498	0.314778
lssR-pinR	0.74041	0.582019
lssR-pirtR	0.539919	0.544463
lssR-pisR	0.651673	0.578609
lssR-plaR	0.843363	1.99974
lssR-plpR	0.387005	1.366
lssR-pssR	0.674537	0.474258
lssR-sfoR	0.785432	3.38072
lssR-sijR	0.613871	0.703653
lssR-spsR	0.391646	0.545846
mapsR-mfoR	0.610906	1.64275
mapsR-miprR	0.685563	1.44643
mapsR-mlaR	0.361624	0.18431
mapsR-mliR	1.00421	0.909931
mapsR-mppsR	0.196572	1.21113
mapsR-pglR	0.187491	0.09293
mapsR-pinR	0.596272	0.364157
mapsR-pirtR	0.259476	0.185664
mapsR-pisR	0.47228	0.315918
mapsR-plaR	0.680188	1.79472
mapsR-plpR	0.8313	1.21251
mapsR-pssR	0.450551	0.255578
mapsR-sfoR	0.584226	1.2183
mapsR-sijR	0.316875	0.245828
mapsR-spsR	0.325713	1.79981
mfoR-miprR	0.783618	3.71699
mfoR-mlaR	0.480827	0.261852
mfoR-mliR	1.12411	1.20828
mfoR-mppsR	0.696246	2.04734
mfoR-pglR	0.50695	0.272708
mfoR-pinR	0.683814	0.481837
mfoR-pirtR	0.426802	0.368416
mfoR-pisR	0.577308	0.458259
mfoR-plaR	0.775368	1.83564
mfoR-plpR	0.902948	1.58992
mfoR-pssR	0.540623	0.347349
mfoR-sfoR	0.719312	2.1817
mfoR-sijR	0.578108	0.511531
mfoR-spsR	0.71914	1.46128
miprR-mlaR	0.435758	0.217513
miprR-mliR	1.1427	1.03321
miprR-mppsR	0.655648	1.3481
miprR-pglR	0.299941	0.148307
miprR-pinR	0.709831	0.457945
miprR-pirtR	0.32232	0.250004
miprR-pisR	0.56127	0.405609
miprR-plaR	0.599774	0.989709
miprR-plpR	0.718083	0.947376
miprR-pssR	0.530845	0.314541
miprR-sfoR	0.514862	1.01078
miprR-sijR	0.415304	0.318191
miprR-spsR	0.749043	1.18668
mlaR-mliR	0.720447	0.719355
mlaR-mppsR	0.424915	0.225686
mlaR-pglR	0.696667	0.63507
mlaR-pinR	0.395917	0.28987
mlaR-pirtR	0.339634	0.263728
mlaR-pisR	0.415907	0.30067
mlaR-plaR	0.872907	0.54837
mlaR-plpR	0.886511	0.685629
mlaR-pssR	0.397615	0.276362
mlaR-sfoR	0.62264	0.403991
mlaR-sijR	0.430465	0.434401
mlaR-spsR	0.438757	0.233936
mliR-mppsR	0.962871	0.97438
mliR-pglR	1.21746	1.21557
mliR-pinR	1.12454	1.46322
mliR-pirtR	0.839948	1.55297
mliR-pisR	1.02183	1.5114
mliR-plaR	1.24552	1.56883
mliR-plpR	1.42246	3.04185
mliR-pssR	1.11286	1.23023
mliR-sfoR	1.34055	1.89269
mliR-sijR	1.20124	4.56965
mliR-spsR	0.990371	0.938966
mppsR-pglR	0.297503	0.158636
mppsR-pinR	0.621529	0.417186
mppsR-pirtR	0.3316	0.263559
mppsR-pisR	0.48148	0.356554
mppsR-plaR	0.663007	1.89015
mppsR-plpR	0.839333	1.38331
mppsR-pssR	0.496827	0.308215
mppsR-sfoR	0.601126	1.36877
mppsR-sijR	0.412049	0.356016
mppsR-spsR	0.476847	2.25957
pglR-pinR	0.583587	0.931969
pglR-pirtR	0.367429	0.456082
pglR-pisR	0.424459	0.549627
pglR-plaR	0.721252	0.411842
pglR-plpR	0.753381	0.518754
pglR-pssR	0.532225	0.926959
pglR-sfoR	0.617713	0.365237
pglR-sijR	0.336345	0.444817
pglR-spsR	0.38322	0.196189
pinR-pirtR	0.626978	2.15664
pinR-pisR	0.720157	4.00158
pinR-plaR	0.714504	0.496686
pinR-plpR	0.707183	0.606412
pinR-pssR	0.755184	4.56275
pinR-sfoR	0.875066	0.653985
pinR-sijR	0.557457	0.967567
pinR-spsR	0.717533	0.442693
pirtR-pisR	0.509803	3.40024
pirtR-plaR	0.765019	0.64417
pirtR-plpR	0.676352	0.743111
pirtR-pssR	0.434187	0.96942
pirtR-sfoR	0.705181	0.659515
pirtR-sijR	0.446365	1.04359
pirtR-spsR	0.398711	0.286719
pisR-plaR	0.890388	0.681962
pisR-plpR	0.743605	0.714653
pisR-pssR	0.672503	2.04775
pisR-sfoR	0.826813	0.693276
pisR-sijR	0.507656	0.953971
pisR-spsR	0.616806	0.41388
plaR-plpR	1.00505	2.95289
plaR-pssR	0.888495	0.565369
plaR-sfoR	0.809442	3.66532
plaR-sijR	0.813083	0.808208
plaR-spsR	0.879009	2.73665
plpR-pssR	0.811057	0.621595
plpR-sfoR	0.843509	3.05806
plpR-sijR	0.755182	1.07528
plpR-spsR	0.885729	1.3871
pssR-sfoR	0.716822	0.484312
pssR-sijR	0.445482	0.643434
pssR-spsR	0.576656	0.331089
sfoR-sijR	0.631348	0.671937
sfoR-spsR	0.631062	1.28277
sijR-spsR	0.475405	0.385921

## Sheet: left coxal bones
distance	TEM	rTEM
aiL-ainL	0.614341	0.657414
aiL-aisL	0.665762	0.858357
aiL-apL	0.590332	1.96659
aiL-asL	0.639512	1.27522
aiL-asaL	0.507666	0.951206
aiL-assL	0.484506	0.415882
aiL-gsnL	1.19382	1.76942
aiL-ifoL	0.672612	1.72548
aiL-iiprL	0.470364	0.794685
aiL-iitL	0.591998	1.14191
aiL-ipsL	0.472226	0.523171
aiL-isL	0.32153	0.644268
aiL-lfoL	0.710188	2.10423
aiL-litL	0.689001	2.7283
aiL-lsiL	0.486302	2.47535
aiL-lsnL	0.389875	0.963064
aiL-lssL	0.557436	1.41776
aiL-mapsL	0.463932	0.478185
aiL-mfoL	0.529367	0.832819
aiL-miprL	0.479086	0.691869
aiL-mlaL	0.441572	0.30303
aiL-mliL	0.777703	1.11872
aiL-mppsL	0.527135	0.574704
aiL-pglL	0.374729	0.237338
aiL-pinL	0.578897	0.502068
aiL-pirtL	0.341142	0.394433
aiL-pisL	0.575667	0.578575
aiL-plaL	0.887226	1.15012
aiL-plpL	0.474058	0.782928
aiL-pssL	0.594144	0.456829
aiL-sfoL	0.905435	1.5911
aiL-sijL	0.487142	0.539398
aiL-spsL	0.481909	0.468666
ainL-aisL	0.75284	3.77538
ainL-apL	0.613794	0.808697
ainL-asL	0.87016	1.61915
ainL-asaL	0.575906	1.38196
ainL-assL	0.603157	2.49351
ainL-gsnL	0.589929	0.728356
ainL-ifoL	0.553132	0.452469
ainL-iiprL	0.533596	0.372605
ainL-iitL	0.688563	0.478053
ainL-ipsL	0.519615	0.38008
ainL-isL	0.4383	0.378459
ainL-lfoL	0.762775	0.828592
ainL-litL	0.770654	0.708325
ainL-lsiL	0.635191	0.710317
ainL-lsnL	0.478634	0.415477
ainL-lssL	0.659111	0.870456
ainL-mapsL	0.477723	0.366671
ainL-mfoL	0.715556	0.597834
ainL-miprL	0.578412	0.423082
ainL-mlaL	0.450001	0.643095
ainL-mliL	0.879658	1.43233
ainL-mppsL	0.510603	0.408223
ainL-pglL	0.286767	0.215076
ainL-pinL	0.45257	0.346228
ainL-pirtL	0.397921	0.363834
ainL-pisL	0.479925	0.388064
ainL-plaL	0.949016	1.03045
ainL-plpL	1.06805	1.58282
ainL-pssL	0.474433	0.332496
ainL-sfoL	0.733677	0.828702
ainL-sijL	0.433078	0.553074
ainL-spsL	0.570164	0.467723
aisL-apL	0.688078	1.06436
aisL-asL	1.02062	2.92707
aisL-asaL	0.64594	2.62534
aisL-assL	0.81259	1.9696
aisL-gsnL	0.771586	1.00373
aisL-ifoL	0.733472	0.701064
aisL-iiprL	0.731553	0.585551
aisL-iitL	0.696214	0.547231
aisL-ipsL	0.716949	0.600558
aisL-isL	0.524904	0.50341
aisL-lfoL	0.928352	1.24966
aisL-litL	0.851795	0.894492
aisL-lsiL	0.704893	0.979481
aisL-lsnL	0.561191	0.548631
aisL-lssL	0.841283	1.47796
aisL-mapsL	0.686744	0.606022
aisL-mfoL	0.921731	0.908201
aisL-miprL	0.784161	0.66478
aisL-mlaL	0.70361	0.795146
aisL-mliL	0.894273	1.57786
aisL-mppsL	0.805483	0.739732
aisL-pglL	0.363969	0.256696
aisL-pinL	0.473509	0.363449
aisL-pirtL	0.359285	0.338727
aisL-pisL	0.560611	0.463587
aisL-plaL	1.11733	1.47953
aisL-plpL	0.994461	1.92383
aisL-pssL	0.488623	0.341135
aisL-sfoL	0.920435	1.30659
aisL-sijL	0.356227	0.455093
aisL-spsL	0.825412	0.77641
apL-asL	0.598803	1.2007
apL-asaL	0.54238	1.25272
apL-assL	0.661832	0.669959
apL-gsnL	1.03002	2.13273
apL-ifoL	0.759045	1.13844
apL-iiprL	0.465707	0.52838
apL-iitL	0.782965	1.00665
apL-ipsL	0.366204	0.326752
apL-isL	0.415511	0.775998
apL-lfoL	0.514001	0.967383
apL-litL	0.772787	2.12307
apL-lsiL	0.455201	1.11073
apL-lsnL	0.526619	1.06851
apL-lssL	0.559597	1.07955
apL-mapsL	0.354338	0.303671
apL-mfoL	0.438786	0.504905
apL-miprL	0.405629	0.420505
apL-mlaL	0.533745	0.448741
apL-mliL	0.648164	1.20963
apL-mppsL	0.457262	0.417704
apL-pglL	0.399339	0.296826
apL-pinL	0.524394	0.527849
apL-pirtL	0.29907	0.418496
apL-pisL	0.566185	0.660372
apL-plaL	1.06563	1.18987
apL-plpL	0.807458	1.26019
apL-pssL	0.557215	0.488006
apL-sfoL	1.03406	1.43799
apL-sijL	0.451924	0.623053
apL-spsL	0.360461	0.303923
asL-asaL	0.853819	4.53526
asL-assL	0.872342	1.15889
asL-gsnL	1.08734	1.54587
asL-ifoL	0.685285	0.96292
asL-iiprL	0.772803	0.849897
asL-iitL	0.690578	0.720253
asL-ipsL	0.755486	0.857773
asL-isL	0.423266	0.523575
asL-lfoL	0.861818	2.13347
asL-litL	0.842688	1.19703
asL-lsiL	0.660331	1.66071
asL-lsnL	0.514703	0.670725
asL-lssL	0.91995	4.12941
asL-mapsL	0.772186	0.911592
asL-mfoL	0.887108	1.30762
asL-miprL	0.780661	0.933815
asL-mlaL	0.86678	0.728242
asL-mliL	1.03283	1.94483
asL-mppsL	0.732753	0.910997
asL-pglL	0.568435	0.375076
asL-pinL	0.622711	0.497702
asL-pirtL	0.477546	0.489508
asL-pisL	0.55271	0.492211
asL-plaL	0.995686	1.9954
asL-plpL	0.742209	2.68367
asL-pssL	0.647414	0.465436
asL-sfoL	1.02747	2.66067
asL-sijL	0.604047	0.768562
asL-spsL	0.788676	0.964958
asaL-assL	0.549569	0.855379
asaL-gsnL	0.990339	1.49229
asaL-ifoL	0.506356	0.614636
asaL-iiprL	0.527996	0.513121
asaL-iitL	0.597704	0.57791
asaL-ipsL	0.552156	0.520072
asaL-isL	0.386714	0.457073
asaL-lfoL	0.724572	1.33432
asaL-litL	0.872673	1.21001
asaL-lsiL	0.498081	1.00873
asaL-lsnL	0.369128	0.455563
asaL-lssL	0.669771	1.75464
asaL-mapsL	0.589757	0.570605
asaL-mfoL	0.649046	0.765237
asaL-miprL	0.593924	0.597546
asaL-mlaL	0.589647	0.567668
asaL-mliL	0.816032	1.58848
asaL-mppsL	0.653392	0.662244
asaL-pglL	0.384248	0.266498
asaL-pinL	0.481429	0.393901
asaL-pirtL	0.343059	0.359781
asaL-pisL	0.538891	0.487475
asaL-plaL	1.13111	1.65993
asaL-plpL	0.891462	2.08043
asaL-pssL	0.535341	0.392925
asaL-sfoL	0.887583	1.55944
asaL-sijL	0.379339	0.49929
asaL-spsL	0.669719	0.669279
assL-gsnL	0.507512	0.498109
assL-ifoL	0.613041	0.422796
assL-iiprL	0.564098	0.341017
assL-iitL	0.678134	0.406076
assL-ipsL	0.485256	0.312166
assL-isL	0.41522	0.29853
assL-lfoL	0.799336	0.699055
assL-litL	0.838751	0.634418
assL-lsiL	0.537652	0.478606
assL-lsnL	0.505968	0.364751
assL-lssL	0.624904	0.642997
assL-mapsL	0.458219	0.311505
assL-mfoL	0.726767	0.518433
assL-miprL	0.58532	0.37166
assL-mlaL	0.488354	0.785543
assL-mliL	0.88081	1.07348
assL-mppsL	0.539158	0.377712
assL-pglL	0.346084	0.244054
assL-pinL	0.497441	0.335906
assL-pirtL	0.375397	0.290741
assL-pisL	0.464655	0.325498
assL-plaL	0.869637	0.797256
assL-plpL	1.00728	1.15086
assL-pssL	0.473921	0.298104
assL-sfoL	0.652271	0.602341
assL-sijL	0.549585	0.57548
assL-spsL	0.507435	0.370398
gsnL-ifoL	1.14764	1.27902
gsnL-iiprL	1.02265	0.908961
gsnL-iitL	1.01949	0.971889
gsnL-ipsL	1.04988	0.875663
gsnL-isL	0.696643	1.39068
gsnL-lfoL	1.15158	1.58267
gsnL-litL	1.18971	1.92085
gsnL-lsiL	1.23305	1.7912
gsnL-lsnL	0.787145	1.39272
gsnL-lssL	1.12192	1.49173
gsnL-mapsL	0.959278	0.769486
gsnL-mfoL	1.14879	1.13363
gsnL-miprL	1.02677	0.886963
gsnL-mlaL	0.476357	0.438595
gsnL-mliL	1.00751	3.66042
gsnL-mppsL	0.935187	0.830073
gsnL-pglL	1.12129	1.23065
gsnL-pinL	0.940804	1.67418
gsnL-pirtL	0.825534	2.76236
gsnL-pisL	0.897614	1.99445
gsnL-plaL	1.45047	1.48849
gsnL-plpL	1.30678	1.89346
gsnL-pssL	1.09602	1.55326
gsnL-sfoL	1.71614	1.99645
gsnL-sijL	0.706181	2.39114
gsnL-spsL	0.928061	0.756779
ifoL-iiprL	0.519126	2.19164
ifoL-iitL	0.480806	1.54127
ifoL-ipsL	0.60907	0.975235
ifoL-isL	0.685437	1.26912
ifoL-lfoL	0.687721	2.07898
ifoL-litL	0.643572	1.48719
ifoL-lsiL	0.506454	1.51295
ifoL-lsnL	0.684267	1.55082
ifoL-lssL	0.466237	0.918605
ifoL-mapsL	0.505534	0.67492
ifoL-mfoL	1.02006	2.69438
ifoL-miprL	0.75397	2.10862
ifoL-mlaL	0.505707	0.282443
ifoL-mliL	0.8933	0.987928
ifoL-mppsL	0.529984	0.751365
ifoL-pglL	0.548496	0.306903
ifoL-pinL	0.821612	0.638763
ifoL-pirtL	0.638404	0.628349
ifoL-pisL	0.831808	0.744342
ifoL-plaL	0.572721	0.80363
ifoL-plpL	0.444313	0.643971
ifoL-pssL	0.798649	0.561639
ifoL-sfoL	0.519417	0.977449
ifoL-sijL	0.611485	0.561903
ifoL-spsL	0.480416	0.556827
iiprL-iitL	0.925905	3.2633
iiprL-ipsL	0.626531	0.98555
iiprL-isL	0.404278	0.55435
iiprL-lfoL	0.650899	1.2158
iiprL-litL	0.310164	0.499217
iiprL-lsiL	0.396683	0.720653
iiprL-lsnL	0.473391	0.749711
iiprL-lssL	0.486543	0.699921
iiprL-mapsL	0.534437	0.685667
iiprL-mfoL	1.01212	2.27384
iiprL-miprL	0.718684	2.39814
iiprL-mlaL	0.346393	0.171881
iiprL-mliL	0.756475	0.666904
iiprL-mppsL	0.623303	0.811636
iiprL-pglL	0.316863	0.157909
iiprL-pinL	0.494716	0.33352
iiprL-pirtL	0.251042	0.205139
iiprL-pisL	0.535308	0.407566
iiprL-plaL	0.569888	0.677664
iiprL-plpL	0.644397	0.72968
iiprL-pssL	0.623314	0.386201
iiprL-sfoL	0.5209	0.761017
iiprL-sijL	0.467697	0.355801
iiprL-spsL	0.566494	0.610904
iitL-ipsL	0.68035	0.769481
iitL-isL	0.646896	1.04051
iitL-lfoL	0.767674	1.24238
iitL-litL	0.766367	1.65523
iitL-lsiL	0.430859	0.755454
iitL-lsnL	0.733292	1.42874
iitL-lssL	0.424867	0.549278
iitL-mapsL	0.623276	0.607359
iitL-mfoL	1.06614	1.60253
iitL-miprL	0.860329	1.51291
iitL-mlaL	0.604844	0.308807
iitL-mliL	0.847883	0.756867
iitL-mppsL	0.675879	0.680991
iitL-pglL	0.639407	0.333211
iitL-pinL	0.728964	0.529163
iitL-pirtL	0.636752	0.565918
iitL-pisL	0.791686	0.654833
iitL-plaL	0.64097	0.629438
iitL-plpL	0.405547	0.414513
iitL-pssL	0.83169	0.550828
iitL-sfoL	0.556418	0.667146
iitL-sijL	0.597549	0.465787
iitL-spsL	0.582187	0.503308
ipsL-isL	0.349766	0.362307
ipsL-lfoL	0.42425	0.709888
ipsL-litL	0.408054	0.410444
ipsL-lsiL	0.35489	0.484626
ipsL-lsnL	0.437449	0.473622
ipsL-lssL	0.435267	0.622359
ipsL-mapsL	0.415128	2.13236
ipsL-mfoL	0.456405	1.65355
ipsL-miprL	0.629676	1.76633
ipsL-mlaL	0.270097	0.13495
ipsL-mliL	0.729548	0.669969
ipsL-mppsL	0.472741	2.49998
ipsL-pglL	0.375655	0.189138
ipsL-pinL	0.645021	0.416128
ipsL-pirtL	0.372847	0.28394
ipsL-pisL	0.607653	0.433871
ipsL-plaL	0.555185	1.15439
ipsL-plpL	1.00868	1.4298
ipsL-pssL	0.661046	0.397057
ipsL-sfoL	0.586051	1.17392
ipsL-sijL	0.489212	0.390142
ipsL-spsL	0.46254	1.30318
isL-lfoL	0.689545	1.21513
isL-litL	0.712472	2.22678
isL-lsiL	0.352879	0.665063
isL-lsnL	0.552754	4.58058
isL-lssL	0.568219	0.797003
isL-mapsL	0.194623	0.179866
isL-mfoL	0.503746	0.65584
isL-miprL	0.399264	0.476133
isL-mlaL	0.344505	0.221559
isL-mliL	0.720737	1.11051
isL-mppsL	0.457172	0.471193
isL-pglL	0.4739	0.360767
isL-pinL	0.57818	0.755869
isL-pirtL	0.331543	0.647634
isL-pisL	0.616315	1.03502
isL-plaL	0.844934	0.894697
isL-plpL	0.562206	0.733032
isL-pssL	0.658438	0.731341
isL-sfoL	1.06119	1.35302
isL-sijL	0.503506	0.691474
isL-spsL	0.288804	0.254495
lfoL-litL	0.794658	1.62818
lfoL-lsiL	0.558143	3.56775
lfoL-lsnL	0.800082	1.59619
lfoL-lssL	0.842429	4.11367
lfoL-mapsL	0.429874	0.663515
lfoL-mfoL	0.384062	1.10868
lfoL-miprL	0.321709	0.664229
lfoL-mlaL	0.424346	0.278644
lfoL-mliL	0.763937	1.17264
lfoL-mppsL	0.630136	1.07115
lfoL-pglL	0.359866	0.222976
lfoL-pinL	0.720719	0.600701
lfoL-pirtL	0.475847	0.518922
lfoL-pisL	0.729091	0.699334
lfoL-plaL	0.953478	2.08737
lfoL-plpL	0.728585	1.97146
lfoL-pssL	0.683402	0.510133
lfoL-sfoL	1.15446	4.49115
lfoL-sijL	0.459212	0.527963
lfoL-spsL	0.599347	0.859465
litL-lsiL	0.56654	1.47744
litL-lsnL	0.696964	3.13238
litL-lssL	0.745343	1.24063
litL-mapsL	0.42539	0.3881
litL-mfoL	0.581361	0.781611
litL-miprL	0.42962	0.550035
litL-mlaL	0.612701	0.400369
litL-mliL	0.900659	1.23435
litL-mppsL	0.563302	0.552175
litL-pglL	0.564862	0.37793
litL-pinL	0.763115	0.759063
litL-pirtL	0.60848	0.829523
litL-pisL	0.709176	0.841793
litL-plaL	0.978632	1.04749
litL-plpL	0.808152	1.06528
litL-pssL	0.739964	0.643971
litL-sfoL	1.04983	1.42022
litL-sijL	0.794675	0.901461
litL-spsL	0.535775	0.460445
lsiL-lsnL	0.370569	0.821737
lsiL-lssL	0.463975	1.98868
lsiL-mapsL	0.25426	0.323282
lsiL-mfoL	0.378071	0.802367
lsiL-miprL	0.345909	0.609042
lsiL-mlaL	0.451582	0.306547
lsiL-mliL	0.902065	1.39646
lsiL-mppsL	0.466319	0.636353
lsiL-pglL	0.432185	0.271471
lsiL-pinL	0.649364	0.551649
lsiL-pirtL	0.45941	0.517287
lsiL-pisL	0.612068	0.600582
lsiL-plaL	0.870118	1.49355
lsiL-plpL	0.429761	0.962186
lsiL-pssL	0.700738	0.530215
lsiL-sfoL	0.965335	2.53676
lsiL-sijL	0.543934	0.626182
lsiL-spsL	0.322821	0.385531
lsnL-lssL	0.593341	0.908113
lsnL-mapsL	0.393695	0.377786
lsnL-mfoL	0.681007	0.963499
lsnL-miprL	0.507797	0.667036
lsnL-mlaL	0.333058	0.210535
lsnL-mliL	0.761819	1.10394
lsnL-mppsL	0.485896	0.515175
lsnL-pglL	0.444491	0.314906
lsnL-pinL	0.618473	0.706022
lsnL-pirtL	0.421559	0.684976
lsnL-pisL	0.656568	0.928715
lsnL-plaL	0.846912	0.929683
lsnL-plpL	0.504036	0.674289
lsnL-pssL	0.653408	0.644756
lsnL-sfoL	1.03597	1.40713
lsnL-sijL	0.456625	0.569105
lsnL-spsL	0.407079	0.367752
lssL-mapsL	0.422909	0.60815
lssL-mfoL	0.593433	1.25657
lssL-miprL	0.48922	0.791218
lssL-mlaL	0.553207	0.396101
lssL-mliL	0.982269	1.57635
lssL-mppsL	0.510563	0.776964
lssL-pglL	0.56472	0.349026
lssL-pinL	0.722885	0.568174
lssL-pirtL	0.621086	0.628755
lssL-pisL	0.820989	0.728924
lssL-plaL	0.928309	2.24383
lssL-plpL	0.503574	1.77651
lssL-pssL	0.702867	0.497122
lssL-sfoL	0.954075	4.08217
lssL-sijL	0.626224	0.721058
lssL-spsL	0.377197	0.532894
mapsL-mfoL	0.755776	2.02219
mapsL-miprL	0.63733	1.30508
mapsL-mlaL	0.291173	0.148935
mapsL-mliL	0.713486	0.650194
mapsL-mppsL	0.220956	1.39782
mapsL-pglL	0.242779	0.120491
mapsL-pinL	0.536681	0.329487
mapsL-pirtL	0.242583	0.174574
mapsL-pisL	0.55816	0.375558
mapsL-plaL	0.776678	2.01641
mapsL-plpL	1.06006	1.58804
mapsL-pssL	0.536587	0.307659
mapsL-sfoL	0.831197	1.75296
mapsL-sijL	0.366308	0.287696
mapsL-spsL	0.393372	2.12927
mfoL-miprL	0.911334	4.17487
mfoL-mlaL	0.606945	0.332126
mfoL-mliL	0.868197	0.938652
mfoL-mppsL	0.887631	2.57173
mfoL-pglL	0.563194	0.302734
mfoL-pinL	0.69451	0.490845
mfoL-pirtL	0.461313	0.399811
mfoL-pisL	0.596233	0.474426
mfoL-plaL	0.951659	2.24445
mfoL-plpL	1.25311	2.25401
mfoL-pssL	0.623117	0.403995
mfoL-sfoL	0.765055	2.33935
mfoL-sijL	0.625334	0.560371
mfoL-spsL	0.885955	1.79108
miprL-mlaL	0.341823	0.171192
miprL-mliL	0.812135	0.737862
miprL-mppsL	0.678061	1.35447
miprL-pglL	0.291326	0.144084
miprL-pinL	0.536683	0.348465
miprL-pirtL	0.285323	0.222902
miprL-pisL	0.619014	0.449914
miprL-plaL	0.509626	0.822525
miprL-plpL	0.802323	1.06623
miprL-pssL	0.5931	0.355652
miprL-sfoL	0.471034	0.91199
miprL-sijL	0.414825	0.321522
miprL-spsL	0.63963	0.989035
mlaL-mliL	0.66146	0.657334
mlaL-mppsL	0.401128	0.213533
mlaL-pglL	0.550809	0.500853
mlaL-pinL	0.313972	0.228719
mlaL-pirtL	0.267673	0.208866
mlaL-pisL	0.355935	0.25732
mlaL-plaL	0.89983	0.570264
mlaL-plpL	1.07536	0.826477
mlaL-pssL	0.297073	0.205319
mlaL-sfoL	0.781428	0.508633
mlaL-sijL	0.426171	0.422816
mlaL-spsL	0.462583	0.248221
mliL-mppsL	0.659837	0.670118
mliL-pglL	0.890635	0.887885
mliL-pinL	1.14792	1.50014
mliL-pirtL	0.963769	1.81962
mliL-pisL	1.06284	1.58771
mliL-plaL	1.18862	1.51892
mliL-plpL	1.36579	2.80693
mliL-pssL	1.04906	1.17327
mliL-sfoL	1.26509	1.79201
mliL-sijL	0.897702	3.48521
mliL-spsL	0.742066	0.709466
mppsL-pglL	0.357452	0.190485
mppsL-pinL	0.576311	0.388062
mppsL-pirtL	0.354822	0.282908
mppsL-pisL	0.566133	0.420764
mppsL-plaL	0.71688	2.01805
mppsL-plpL	0.992323	1.67078
mppsL-pssL	0.605954	0.379408
mppsL-sfoL	0.731547	1.68669
mppsL-sijL	0.421064	0.367997
mppsL-spsL	0.499987	2.35311
pglL-pinL	0.480154	0.754143
pglL-pirtL	0.338975	0.41891
pglL-pisL	0.481203	0.619168
pglL-plaL	0.847961	0.486715
pglL-plpL	0.959877	0.651941
pglL-pssL	0.51259	0.864428
pglL-sfoL	1.05867	0.625906
pglL-sijL	0.384162	0.50062
pglL-spsL	0.374017	0.19196
pinL-pirtL	0.533194	1.81775
pinL-pisL	0.691139	3.9207
pinL-plaL	1.07558	0.753895
pinL-plpL	0.982272	0.830325
pinL-pssL	0.638024	4.07092
pinL-sfoL	1.35988	1.01876
pinL-sijL	0.457061	0.798022
pinL-spsL	0.582051	0.360961
pirtL-pisL	0.523744	3.38013
pirtL-plaL	0.957265	0.815713
pirtL-plpL	0.935554	1.01403
pirtL-pssL	0.50596	1.14202
pirtL-sfoL	1.14354	1.07466
pirtL-sijL	0.386272	0.936093
pirtL-spsL	0.39391	0.285106
pisL-plaL	1.06631	0.824684
pisL-plpL	0.919584	0.871233
pisL-pssL	0.711953	2.24781
pisL-sfoL	1.25648	1.05611
pisL-sijL	0.444674	0.856259
pisL-spsL	0.6023	0.406668
plaL-plpL	1.31944	4.223
plaL-pssL	0.984314	0.634746
plaL-sfoL	0.926212	4.39432
plaL-sijL	0.959124	0.971738
plaL-spsL	1.00563	3.13101
plpL-pssL	0.957974	0.729402
plpL-sfoL	0.971728	3.72488
plpL-sijL	1.04185	1.45877
plpL-spsL	1.13635	1.84682
pssL-sfoL	1.3084	0.89154
pssL-sijL	0.509851	0.745856
pssL-spsL	0.640764	0.371706
sfoL-sijL	1.14182	1.22982
sfoL-spsL	0.86924	1.80807
sijL-spsL	0.420966	0.34652
