# Supplementary material for: Evaluating the Effectiveness of Coxal Bone Measurements for Sex Estimation via Machine Learning
Source: Biology (Basel). 2025 Jul 17;14(7):866. doi: 10.3390/biology14070866 (PMC12292766; doi:10.3390/biology14070866)
Supplement: Supplementary file 1 [file biology-14-00866-s001.zip › Table S2 Descriptive statistics of the interlandmark distances of the male and female left coxal bones.xlsx]

## Sheet: Males
Measurements	mean	std	min	25%	50%	75%	max
ai-ain	99.9638	6.13391	83.2352	95.8112	99.074	104.105	113.852
ai-ais	83.5553	5.31727	69.0457	79.6944	82.804	87.5326	96.3587
ai-ap	32.6772	4.29096	21.6713	30.3175	32.627	34.7462	48.8544
ai-as	53.4257	3.37102	45.872	51.2238	52.9078	55.7711	63.4665
ai-asa	57.1667	3.53286	48.4461	54.7564	56.7539	59.199	66.9817
ai-ass	123.59	7.34743	104.823	118.902	122.552	128.581	144.284
ai-gsn	69.2211	4.9239	59.6926	65.3719	69.0422	72.179	87.8814
ai-ifo	43.1243	3.40368	36.896	40.9537	42.6596	45.2063	51.9682
ai-iipr	64.9322	4.69097	53.6785	61.6992	65.077	68.4128	79.6999
ai-iit	57.6182	3.98231	48.5411	54.9604	57.379	60.1963	68.6836
ai-ips	91.1279	5.4064	79.8172	87.4256	90.5618	94.6502	107.241
ai-is	54.8944	4.46067	47.7279	51.5253	54.8149	57.3076	71.4077
ai-lfo	34.6417	3.50154	26.8264	31.8647	34.8051	36.9593	49.2481
ai-lit	28.0927	4.95632	14.1655	24.8669	27.9412	30.8734	43.6832
ai-lsi	21.4148	3.33813	14.9353	19.5078	20.768	23.1007	33.271
ai-lsn	43.11	3.57522	34.0574	41.159	42.7788	45.1069	56.2296
ai-lss	42.4834	3.52333	34.7097	40.0192	42.2807	44.6582	53.6093
ai-maps	99.1266	6.00209	86.2611	95.1093	98.4904	103.424	117.266
ai-mfo	66.289	5.02154	56.9912	62.4373	66.3766	69.3866	84.1999
ai-mipr	74.3762	5.39607	61.1692	69.7188	74.1673	78.1681	89.4529
ai-mla	154.102	7.63974	137.71	149.023	153.452	158.261	174.485
ai-mli	73.7266	5.47093	55.2169	70.3631	73.3567	76.734	89.2426
ai-mpps	93.071	5.59789	79.6976	89.6262	92.551	96.4107	108.519
ai-pgl	164.241	8.27415	147.52	159.23	163.271	169.799	188.192
ai-pin	117.383	7.20176	101.276	112.219	116.475	122.204	140.268
ai-pirt	88.3982	5.61061	77.6178	84.6095	87.9968	91.8854	108.995
ai-pis	99.9131	6.506	87.573	95.2339	99.786	104.229	118.008
ai-pla	81.7267	6.03252	67.2174	77.7407	81.5753	85.8717	98.1306
ai-plp	66.7322	4.6073	58.0652	63.4435	66.5654	70.0439	80.338
ai-pss	136.45	10.0137	114.797	129.863	135.433	142.992	170.295
ai-sfo	60.92	5.08897	48.1331	57.3454	60.5414	63.7765	76.6599
ai-sij	92.6041	6.44608	79.8149	87.5541	91.6943	96.5596	110.094
ai-sps	105.851	6.3768	92.2205	101.961	105.481	109.22	124.287
ain-ais	21.7195	4.41693	10.9834	18.5176	21.7378	24.5341	32.6103
ain-ap	81.5149	6.12548	65.5249	77.404	81.4155	85.7807	97.0947
ain-as	58.0506	5.61406	44.6064	54.3234	58.0103	61.3175	72.7242
ain-asa	44.8932	4.64159	32.2899	41.9688	44.5881	47.8511	58.5474
ain-ass	24.6672	4.17116	13.92	22.2545	24.7482	27.0133	35.1168
ain-gsn	86.0022	5.0323	76.0007	82.1028	86.207	89.7362	97.4749
ain-ifo	131.952	7.33634	116.792	126.957	131.382	136.503	151.811
ain-iipr	154.804	8.16257	136.03	149.342	153.655	160.726	180.301
ain-iit	155.612	7.97455	138.77	149.91	155.095	160.683	180.57
ain-ips	143.535	8.5354	124.127	137.714	144.221	148.654	167.846
ain-is	125.288	6.61006	111.77	120.688	125.319	129.847	141.451
ain-lfo	100.773	7.06573	86.4611	95.9836	99.4752	104.93	118.986
ain-lit	117.044	8.16093	102.46	110.359	116.785	121.963	138.684
ain-lsi	95.8426	6.1741	81.7479	91.8518	95.4177	99.5656	110.196
ain-lsn	124.595	6.95774	107.672	119.957	124.37	129.228	140.688
ain-lss	79.9097	6.55773	61.7314	75.3112	80.4234	83.564	97.3423
ain-maps	136.565	8.59774	117.827	131.155	137.791	141.092	159.454
ain-mfo	126.792	8.17705	106.959	122.339	126.138	131.854	149.059
ain-mipr	148.141	8.49097	129.675	143.093	147.749	153.729	173.247
ain-mla	73.3625	6.95873	58.4213	68.3693	73.3201	77.8995	93.7175
ain-mli	66.4555	5.27398	53.434	62.7941	66.1259	69.2268	83.9735
ain-mpps	130.132	7.92824	111.989	125.06	130.83	134.979	152.527
ain-pgl	139.044	8.09607	115.634	134.531	139.963	145.06	156.493
ain-pin	134.814	7.35931	117.392	128.976	135.289	140.393	156.702
ain-pirt	115.109	6.59731	98.4651	110.209	115.334	119.542	132.471
ain-pis	128.146	7.53503	112.611	122.571	128.356	132.93	149.96
ain-pla	98.0561	7.6927	80.708	93.2709	98.5402	103.003	121.008
ain-plp	73.5924	8.09133	53.8701	67.3451	73.1046	79.6112	95.8771
ain-pss	149.059	8.23844	130.354	142.756	148.926	155.721	165.249
ain-sfo	95.1027	6.45639	80.7365	89.8855	96.1349	98.9751	112.892
ain-sij	82.1824	6.08847	67.8216	77.3364	82.1901	85.9734	104.816
ain-sps	126.636	8.23178	106.656	120.545	126.414	131.367	147.269
ais-ap	70.5607	5.2886	57.8061	66.8266	70.6982	73.8769	83.3972
ais-as	37.7783	4.52415	25.3262	34.9103	37.4775	40.8863	48.5115
ais-asa	27.24	3.8475	15.1529	25.1922	27.5323	29.4885	37.018
ais-ass	43.0909	5.89313	23.9286	39.0038	42.951	46.5132	57.8786
ais-gsn	81.7646	4.9668	69.9183	78.0642	81.467	84.9896	96.4429
ais-ifo	113.483	6.1544	97.7889	109.493	113.158	117.179	133.232
ais-iipr	135.516	6.76496	119.048	130.213	135.49	139.307	153.393
ais-iit	137.823	6.7579	122.808	132.794	137.189	141.95	156.612
ais-ips	124.394	6.90958	106.385	119.812	124.873	128.521	143.315
ais-is	113.587	6.17262	100.576	108.749	113.384	117.32	132.706
ais-lfo	82.0744	6.10043	67.9164	78.0448	81.754	85.8421	97.5913
ais-lit	103.325	7.17073	86.8324	98.2346	102.846	108.132	122.989
ais-lsi	77.4395	5.08645	64.1983	74.0352	77.345	80.4311	93.0724
ais-lsn	111.05	6.3455	95.6074	106.741	110.615	115.379	129.666
ais-lss	59.6955	5.4358	44.7062	56.2624	59.1427	62.5891	76.3199
ais-maps	117.626	6.83835	99.8482	112.492	118.137	121.484	135.652
ais-mfo	107.154	6.52857	90.9843	102.817	106.659	111.259	124.668
ais-mipr	127.97	6.85944	112.425	123.37	128.223	131.935	144.868
ais-mla	93.7646	6.92998	76.688	88.6165	93.885	99.0771	109.595
ais-mli	61.603	5.61282	48.5386	57.8418	61.602	64.8994	80.7805
ais-mpps	112.231	6.37313	94.9006	107.679	111.651	116.386	128.576
ais-pgl	148.286	8.14817	124.692	143.089	148.087	154.006	167.148
ais-pin	134.656	7.68105	115.097	128.99	134.296	139.787	159.339
ais-pirt	111.896	6.59485	93.6449	107.391	111.564	116.607	128.106
ais-pis	125.42	7.54359	108.364	120.201	125.336	130.208	145.228
ais-pla	79.7816	6.30384	62.6048	75.1819	80.3268	83.9904	98.1839
ais-plp	56.6046	6.66235	37.578	51.8907	56.5596	60.8273	74.6323
ais-pss	150.43	8.77696	128.193	144.174	149.975	157.235	171.354
ais-sfo	75.3377	5.22138	62.7168	72.3072	74.4951	78.4538	89.9173
ais-sij	81.7059	6.50331	67.8739	77.3637	81.5001	85.2362	107.484
ais-sps	109.13	6.71913	92.0258	105.111	109.096	112.963	127.845
ap-as	54.3439	3.59119	44.9577	51.866	54.1344	56.8874	65.3035
ap-asa	47.0284	3.77115	37.7911	44.595	46.9145	49.7909	57.4691
ap-ass	104.7	7.35743	87.1716	100.463	104.154	109.777	124.179
ap-gsn	50.2908	4.6385	40.1226	47.5179	49.7677	53.1318	67.7042
ap-ifo	73.0591	5.05139	61.7628	69.7406	72.836	75.9995	88.577
ap-iipr	96.2396	6.42018	81.2376	91.7514	95.7575	100.113	114.91
ap-iit	86.2605	6.00487	69.7335	82.8136	85.4538	90.4988	105.437
ap-ips	116.115	6.56218	100.166	112.112	115.988	120.056	134.836
ap-is	60.2143	4.9203	50.6353	56.6461	59.9986	63.244	73.9783
ap-lfo	57.339	4.25427	46.7168	54.7861	56.995	60.0129	69.4239
ap-lit	40.2242	5.60905	26.5888	36.773	40.242	44.6212	54.4544
ap-lsi	45.5351	4.23377	34.3087	42.6552	45.224	48.2621	58.3114
ap-lsn	55.2738	4.80359	45.1706	51.6929	55.2181	58.091	67.038
ap-lss	56.2486	3.63622	45.1599	54.1891	55.8811	58.6626	66.7226
ap-maps	121.596	7.00301	101.641	117.308	121.156	125.855	140.731
ap-mfo	92.2844	5.93924	79.4446	88.2308	91.8528	95.3495	110.066
ap-mipr	104.602	6.76244	87.2179	100.478	104.673	109.556	122.918
ap-mla	125.429	7.65585	106.968	119.781	124.649	130.43	142.044
ap-mli	58.3969	4.88999	43.4529	55.8331	58.2302	60.7091	72.7224
ap-mpps	113.254	6.55459	97.6524	109.216	112.888	117.223	131.148
ap-pgl	140.398	7.69575	122.007	135.261	139.287	145.61	158.95
ap-pin	101.416	6.67268	85.4488	96.5611	101.027	105.488	122.636
ap-pirt	73.4371	5.34104	60.2304	70.0374	72.8675	76.627	87.4199
ap-pis	86.2416	6.47197	72.3921	82.1652	85.5312	90.786	103.231
ap-pla	96.0749	6.80496	80.0695	91.1125	95.716	100.6	115.381
ap-plp	72.1108	6.06173	56.8084	68.6776	72.0852	76.0578	87.7489
ap-pss	120.112	9.37743	98.9701	113.721	118.535	125.451	147.468
ap-sfo	78.3949	5.60409	62.4349	75.0075	78.2458	81.3953	97.203
ap-sij	75.5466	6.45201	61.9367	71.1621	74.1898	79.4857	95.394
ap-sps	123.808	7.14126	104.8	119.866	124.114	128.587	140.991
as-asa	20.7401	3.50711	11.968	18.3322	20.6232	23.5046	28.5275
as-ass	80.2139	6.77239	59.7983	76.299	79.5778	84.2296	96.4911
as-gsn	73.6581	4.52965	62.7575	70.8884	73.2636	76.0758	86.9875
as-ifo	77.2651	4.6378	66.5725	74.2146	77.0856	80.3333	90.5631
as-iipr	98.5677	5.52803	86.1364	94.7386	98.1529	101.767	117.868
as-iit	103.03	5.27767	92.0358	99.8216	102.801	106.217	122.165
as-ips	90.5155	5.74525	77.9329	86.6411	90.9711	94.2114	107.304
as-is	88.1656	4.80894	77.0802	84.8849	87.4199	91.0208	102.199
as-lfo	45.8388	4.87191	33.5388	42.8539	45.6119	48.7665	63.072
as-lit	76.0747	5.89556	63.9056	72.2995	75.7375	79.3119	92.3788
as-lsi	42.276	3.92486	29.378	40.0826	42.0462	44.7726	51.9262
as-lsn	82.5858	4.53165	71.1589	79.3281	82.3742	85.5675	94.8187
as-lss	22.3565	3.84302	14.789	19.5516	22.4033	24.9713	32.0107
as-maps	86.8286	6.09492	73.1519	83.2586	87.0258	90.7367	103.129
as-mfo	71.0927	5.27152	59.1179	68.0162	70.8064	74.0193	86.0844
as-mipr	90.8922	5.81533	76.6301	86.585	91.0875	94.4155	108.622
as-mla	126.164	7.42954	110.613	120.776	125.393	131.781	145.808
as-mli	57.4568	5.88744	43.3182	53.3802	56.9311	61.1053	82.9476
as-mpps	81.8365	5.40375	68.4469	78.6069	81.8376	84.8296	95.2355
as-pgl	158.145	7.61771	140.376	153.006	157.158	163.717	179.28
as-pin	128.555	7.44542	109.794	123.997	127.417	133.184	152.042
as-pirt	101.975	6.21675	86.0229	97.7331	101.633	105.959	117.163
as-pis	115.312	7.11462	100.102	110.122	114.931	119.677	135.392
as-pla	52.8597	5.54081	40.0972	48.6455	52.921	57.585	65.9159
as-plp	32.2327	4.10745	23.659	29.0901	31.9586	34.7899	44.9714
as-pss	146.214	9.33241	124.302	140.114	144.538	152.651	173.984
as-sfo	41.4733	4.25179	32.7566	38.8583	40.9785	44.7483	53.8651
as-sij	81.066	6.35105	66.1376	77.2825	80.6683	84.5453	100.916
as-sps	83.2105	5.97989	68.0312	79.5534	83.4561	87.1594	99.7139
asa-ass	67.9008	5.98328	50.4244	64.3314	67.648	71.5692	82.9025
asa-gsn	69.9875	4.5588	59.0898	67.0823	69.5729	72.7108	85.293
asa-ifo	89.7718	4.78921	78.9155	86.4683	89.4324	92.5744	103.419
asa-iipr	111.935	5.74248	100.745	107.535	111.982	115.449	130.7
asa-iit	112.222	5.55325	100.235	108.345	112.461	116.094	131.131
asa-ips	110.186	5.96233	96.2449	106.068	110.06	114.631	126.152
asa-is	92.7703	5.35411	81.3325	88.5186	92.359	96.5005	108.577
asa-lfo	60.524	4.7244	49.2736	57.5423	60.4431	63.5171	74.2976
asa-lit	78.2781	6.06212	65.7344	74.403	78.2523	81.8297	96.1797
asa-lsi	53.2008	3.55756	45.1254	50.6926	52.8652	55.6899	63.0508
asa-lsn	88.1098	5.06886	75.7276	84.0987	88.0273	91.3935	102.347
asa-lss	39.9458	3.80437	29.3338	37.4208	39.5537	42.9211	50.3407
asa-maps	107.249	6.24081	92.5114	103.334	107.661	111.535	122.358
asa-mfo	89.6663	5.43455	76.9489	85.7513	89.8452	93.1432	104.15
asa-mipr	108.091	5.96144	94.9351	103.901	108.003	111.885	125.487
asa-mla	109.731	6.80153	96.4262	104.299	110.117	114.005	126.126
asa-mli	56.251	5.36812	42.7714	52.5711	56.4221	58.7614	77.3124
asa-mpps	101.753	5.70092	87.2654	97.7558	101.854	105.668	115.628
asa-pgl	150.898	7.75627	132.373	146.09	150.081	156.008	173.83
asa-pin	125.957	7.42313	105.83	120.787	125.02	130.863	151.337
asa-pirt	99.9267	6.36446	83.331	95.5419	99.4388	103.928	116.022
asa-pis	113.745	7.49189	96.9628	108.399	113.463	117.639	134.189
asa-pla	72.8315	5.92508	57.7005	68.3175	73.3999	77.3927	90.1623
asa-plp	48.9328	5.61746	34.6697	45.1372	48.645	52.8622	63.7583
asa-pss	143.451	9.00868	122.464	138.15	141.529	149.771	169.71
asa-sfo	61.5569	4.36265	51.3613	58.0934	61.6199	64.1975	73.4611
asa-sij	79.0907	6.32494	64.0216	74.5107	78.667	82.5597	104.267
asa-sps	103.306	6.18495	87.2558	98.7812	103.476	107.614	117.148
ass-gsn	107.292	5.5339	95.2428	103.318	106.874	111.322	120.701
ass-ifo	155.418	8.42341	136.04	150.521	154.388	159.602	180.967
ass-iipr	177.792	9.32229	154.403	171.998	177.291	183.201	208.212
ass-iit	179.208	9.11654	157.641	173.453	178.505	184.645	208.094
ass-ips	163.488	9.62678	137.83	156.937	164.114	169.426	194.904
ass-is	148.847	7.6111	126.067	143.511	148.692	154.028	169.638
ass-lfo	123.906	8.29385	102.457	117.935	123.939	128.789	147.292
ass-lit	140.931	8.80572	119.011	134.795	140.376	145.157	169.094
ass-lsi	119.3	7.39372	99.6025	114.931	118.057	123.733	140.147
ass-lsn	148.544	7.7947	127.783	143.028	148.636	153.622	170.793
ass-lss	102.064	7.76489	78.7782	97.5745	101.925	106.993	119.378
ass-maps	154.621	9.58268	128.192	148.269	154.963	160.076	184.968
ass-mfo	148.163	9.24032	123.605	142.285	147.996	153.338	177.216
ass-mipr	169.827	9.53469	146.89	163.695	169.811	175.43	200.847
ass-mla	64.778	8.86145	42.7717	58.274	65.6478	70.9229	85.4155
ass-mli	87.3289	5.75508	73.4346	83.1626	86.2317	90.8612	108.13
ass-mpps	149.007	8.98369	123.455	142.468	148.67	154.896	178.91
ass-pgl	147.443	9.48362	120.191	141.738	147.856	153.852	173.292
ass-pin	152.406	8.25853	134.819	146.37	152.388	158.471	173.549
ass-pirt	135.193	7.42612	117.685	129.65	135.932	140.086	152.356
ass-pis	147.68	8.0387	129.662	142.053	147.375	152.904	168.334
ass-pla	115.976	8.77873	94.5407	109.84	115.494	121.712	142.219
ass-plp	94.0652	8.67529	69.9674	88.1947	93.1774	99.7527	116.788
ass-pss	165.12	8.86774	146.123	159.19	164.563	171.065	184.268
ass-sfo	115.604	7.70903	92.5461	109.85	116.028	120.065	140.763
ass-sij	99.9829	6.47395	88.9782	94.9905	99.3548	104.451	121.914
ass-sps	142.879	9.38147	116.189	137.139	142.721	148.221	173.844
gsn-ifo	92.6977	5.88392	77.2132	89.2648	92.3658	95.4785	109.278
gsn-iipr	117.736	6.65959	102.506	113.573	116.62	121.744	138.37
gsn-iit	111.029	6.19417	96.0554	106.362	110.376	115.408	130.395
gsn-ips	122.037	6.94625	105.088	117.648	121.637	126.24	141.784
gsn-is	52.5966	4.7236	42.3046	48.5638	52.7277	55.7378	63.7139
gsn-lfo	74.3817	5.19171	62.5681	70.9921	74.0235	77.5012	89.707
gsn-lit	63.4586	6.27367	49.4777	58.8789	62.6033	67.4818	84.3838
gsn-lsi	71.412	5.57696	56.8676	67.6743	70.6219	74.7848	90.5624
gsn-lsn	60.4972	5.17194	46.9585	57.1127	60.0961	63.3383	71.8957
gsn-lss	78.0466	5.16211	65.5453	74.6676	78.0472	81.0051	94.2127
gsn-maps	127.239	7.4222	108.895	123.11	127.142	131.466	150.222
gsn-mfo	104.024	6.70014	88.6479	99.8906	103.851	107.153	126.642
gsn-mipr	121.595	7.27173	102.921	116.854	120.164	126.09	142.278
gsn-mla	115.09	5.55868	103.138	111.244	114.508	118.518	128.862
gsn-mli	29.0796	3.92234	12.5916	26.9495	28.9537	31.3413	41.7514
gsn-mpps	113.299	6.88911	97.2502	109.208	113.243	117.19	134.126
gsn-pgl	95.632	5.59153	81.5195	92.1069	95.0953	99.4623	115.812
gsn-pin	56.4819	4.566	44.1974	54.0342	56.0953	59.0892	70.1023
gsn-pirt	30.6746	4.12294	19.6047	27.7012	30.692	33.3111	41.0002
gsn-pis	44.4697	5.19153	31.5819	41.2151	44.4667	48.0049	59.3616
gsn-pla	100.565	7.11106	82.009	96.3241	100.257	104.594	120.681
gsn-plp	73.0431	7.27788	54.3475	67.5664	72.9589	77.5187	92.5301
gsn-pss	74.6238	7.00969	57.0766	69.6855	73.7272	78.6517	93.8093
gsn-sfo	90.0888	5.98071	74.914	86.2917	89.8055	93.9636	111.174
gsn-sij	30.8013	4.16101	19.6416	27.9006	30.1159	33.8694	43.856
gsn-sps	124.958	7.2813	107.491	120.611	125.145	129.289	148.662
ifo-iipr	26.0349	3.08209	18.0834	23.9773	25.8046	27.6295	34.509
ifo-iit	31.8425	2.86016	25.4265	29.8549	31.6033	33.6776	39.5481
ifo-ips	60.6073	4.8539	48.7602	57.2718	60.7841	63.6888	71.7515
ifo-is	56.7348	5.02926	47.3989	53.2851	56.5059	59.9151	70.5876
ifo-lfo	33.3392	4.28283	24.4388	30.3438	33.6393	35.9532	45.3576
ifo-lit	46.3759	3.18601	38.6802	44.241	46.3236	48.2206	55.3831
ifo-lsi	37.1229	3.60892	31.0042	34.6163	36.7764	39.0563	53.7198
ifo-lsn	43.5569	3.80572	34.3094	41.3454	43.3897	46.3792	52.8627
ifo-lss	57.0271	4.74995	45.1438	54.1923	56.7073	60.3018	69.8398
ifo-maps	75.553	5.23569	62.8113	71.9175	75.2884	79.1708	88.3576
ifo-mfo	39.2071	5.17085	28.4288	35.2943	38.9884	42.6133	55.5546
ifo-mipr	37.5614	4.32565	25.4869	34.6998	37.4077	40.8543	48.6813
ifo-mla	190.408	8.9815	171.032	184.381	189.813	195.234	216.063
ifo-mli	95.6454	7.04425	68.1442	91.9939	94.9237	99.0845	117.036
ifo-mpps	70.5501	5.20115	57.0259	67.1465	70.7756	73.9219	83.6267
ifo-pgl	185.063	9.61143	164.365	178.717	184.318	190.964	212.776
ifo-pin	130.474	8.41969	108.132	124.937	129.595	135.856	157.514
ifo-pirt	103.843	6.56219	87.6797	99.9013	103.073	108.11	125.049
ifo-pis	112.28	7.39745	90.2791	107.765	112.092	116.695	144.047
ifo-pla	76.1653	5.51145	63.4967	72.4849	75.6152	79.5622	91.1945
ifo-plp	75.2564	5.55028	62.7474	71.0082	74.9489	78.83	96.6045
ifo-pss	148.414	11.3475	124.791	139.709	148.487	156.761	176.289
ifo-sfo	57.5983	4.55495	48.613	54.6819	57.0192	60.5173	69.7189
ifo-sij	111.579	7.4389	97.2471	106.88	110.902	115.38	132.323
ifo-sps	88.9881	5.92421	75.3474	85.0294	89.5311	92.3983	105.105
iipr-iit	26.8287	5.96446	11.1524	22.4079	26.7761	31.4373	44.5972
iipr-ips	62.2057	5.91202	44.2088	58.0252	62.0736	66.8527	76.687
iipr-is	77.4817	5.67678	63.4665	73.0285	77.6752	80.6591	93.2697
iipr-lfo	56.1157	4.04147	47.4421	53.5846	55.885	58.5739	66.465
iipr-lit	67.1538	4.93769	50.5576	63.6378	67.7073	70.1192	81.7973
iipr-lsi	60.1302	4.64661	49.2045	56.8114	60.1379	62.5329	78.3215
iipr-lsn	64.4885	4.8381	46.0204	61.7205	64.4351	67.5691	78.0386
iipr-lss	77.2254	5.51903	62.2834	73.3318	77.3107	80.1063	96.3874
iipr-maps	79.4249	6.10024	61.9895	75.202	79.5983	82.7921	94.573
iipr-mfo	47.58	5.90895	34.5971	43.4468	47.7963	51.2614	66.8127
iipr-mipr	30.1206	5.27571	19.898	26.2917	29.4832	33.7579	46.6298
iipr-mla	215.029	9.90872	192.701	208.668	214.183	220.302	242.777
iipr-mli	120.821	7.65991	93.3431	115.691	120.71	125.365	143.857
iipr-mpps	78.5782	5.68297	63.974	74.5414	78.1853	82.8878	92.7491
iipr-pgl	209.025	10.4177	184.192	202.285	208.682	215.567	238.594
iipr-pin	152.34	9.19828	130.663	145.752	152.078	157.981	175.364
iipr-pirt	126.784	7.13264	111.389	121.913	126.323	130.93	146.539
iipr-pis	134.068	7.84517	114.198	129.359	133.589	138.387	161.282
iipr-pla	90.5782	5.87255	74.6896	86.5186	89.8644	93.5532	107.786
iipr-plp	96.0709	6.45362	82.1225	90.8965	95.4576	100.976	116.189
iipr-pss	169.696	12.5717	141.458	159.49	169.264	178.492	200.66
iipr-sfo	74.1026	5.03866	62.3552	70.7183	73.1764	76.9986	89.6878
iipr-sij	136.381	7.8363	121.812	130.908	135.697	141.194	159.707
iipr-sps	96.9021	6.38671	83.4629	93.0012	96.5595	100.633	114.759
iit-ips	85.8106	5.76698	75.8771	81.431	85.2231	89.4274	102.025
iit-is	67.7512	5.59805	54.1384	62.99	67.5677	71.4678	84.3372
iit-lfo	62.806	4.7559	51.7143	59.3447	62.9408	65.7437	79.1022
iit-lit	52.1766	5.02188	35.9708	49.1363	52.5204	55.414	62.2663
iit-lsi	61.7052	4.43953	51.5575	58.7986	61.2503	64.4761	82.0495
iit-lsn	53.7176	4.67594	40.7126	50.5555	53.4364	57.1515	63.291
iit-lss	84.0206	5.27292	70.6981	80.6692	83.9926	87.2156	103.698
iit-maps	102.623	6.24689	89.2282	98.0594	102.136	106.114	119.385
iit-mfo	67.7339	5.78646	52.4933	64.055	67.608	71.183	82.9811
iit-mipr	55.681	5.81467	43.7208	50.8385	55.467	59.7169	70.1372
iit-mla	210.056	9.60592	191.135	204.034	209.15	216.454	236.085
iit-mli	119.835	7.31674	88.6714	115.397	119.569	124.341	140.316
iit-mpps	99.407	5.87251	87.6921	94.5483	98.897	103.119	115.294
iit-pgl	201.865	10.3432	178.25	195.306	200.644	209.746	229.142
iit-pin	143.262	8.74434	122.531	137.571	143.151	149.265	164.565
iit-pirt	117.8	6.84899	101.208	112.274	117.861	122.356	136.121
iit-pis	124.578	7.34403	105.992	119.914	124.447	130.087	147.297
iit-pla	107.015	6.22115	93.6102	103.407	106.649	110.542	123.686
iit-plp	105.538	5.94762	93.4025	101.845	105.361	109.341	124.927
iit-pss	160.794	12.0026	134.036	152.103	160.977	168.765	190.288
iit-sfo	88.0028	5.13048	76.5219	84.4003	87.7097	90.7628	103.29
iit-sij	134.175	7.80676	116.387	128.733	133.802	139.772	156.474
iit-sps	118.235	6.82716	103.463	113.32	117.818	122.172	136.954
ips-is	98.3792	6.06295	82.8961	94.3892	97.4193	102.042	114.668
ips-lfo	59.3802	3.74786	48.828	56.8287	59.7075	61.7907	68.1371
ips-lit	100.866	5.82949	88.0106	96.5007	100.629	104.743	118.035
ips-lsi	72.7159	4.58115	60.7921	70.1536	72.53	75.5008	85.1031
ips-lsn	91.672	5.4203	79.8067	87.8474	91.3628	95.6336	106.132
ips-lss	71.8992	4.76166	59.741	68.7801	72.1701	74.6567	84.6718
ips-maps	21.2123	3.02197	12.1771	19.2051	20.9852	23.2841	29.297
ips-mfo	25.6361	2.81393	17.7728	23.91	25.6112	27.5509	33.1627
ips-mipr	34.6582	3.86728	24.7177	32.495	34.67	37.2251	44.2611
ips-mla	209.243	10.2662	183.941	202.125	208.9	215.581	236.528
ips-mli	112.324	7.69163	98.4085	106.956	112.038	116.688	135.073
ips-mpps	22.0969	3.33542	14.9449	19.878	22.0098	23.92	32.6986
ips-pgl	204.034	10.309	181.76	197.504	203.323	211.348	233.33
ips-pin	157.147	9.55474	136.629	150.77	156.887	162.938	184.373
ips-pirt	134.384	7.74565	116.228	129.154	134.223	139.484	160.159
ips-pis	142.117	8.46136	122.867	136.985	141.914	146.864	170.323
ips-pla	50.3582	4.21725	41.0554	47.5678	50.3597	52.664	61.3082
ips-plp	71.635	7.36188	56.1053	66.484	70.348	77.1092	94.281
ips-pss	172.785	12.2627	142.89	163.814	172.569	181.28	205.34
ips-sfo	49.7911	3.93277	39.2196	47.3478	49.8848	52.7063	61.9744
ips-sij	127.17	8.00338	110.635	121.654	126.57	131.196	153.386
ips-sps	39.785	4.60287	26.6804	36.6886	39.5995	43.1082	52.0676
is-lfo	58.79	5.30431	46.6687	55.4137	58.3163	61.5161	81.7851
is-lit	34.8223	4.42954	21.6393	31.759	34.7771	37.7533	46.9916
is-lsi	58.6503	5.562	46.7787	54.9508	58.1367	60.9938	84.8938
is-lsn	15.7044	4.47615	6.19729	12.7834	15.2879	18.2072	33.4211
is-lss	78.4472	5.14955	60.4025	75.136	77.8118	81.3359	96.1297
is-maps	111.523	6.81091	96.104	106.929	111.175	115.714	133.728
is-mfo	80.6451	5.9451	68.5998	76.5424	79.5096	84.0051	100.916
is-mipr	89.2139	6.26264	73.8247	84.5605	89.6823	93.2371	108.903
is-mla	165.497	8.23377	147.594	159.541	165.37	170.519	186.465
is-mli	69.5563	5.69813	43.4866	66.5855	69.383	73.4383	83.8852
is-mpps	98.5218	6.41678	83.0732	93.7936	98.0736	102.785	119.866
is-pgl	135.739	8.52995	117.015	129.81	135.387	141.369	160.407
is-pin	76.1362	6.88134	60.8707	72.0354	75.6583	80.4453	96.8917
is-pirt	51.2826	5.38005	40.2076	47.4325	50.8226	55.118	64.9921
is-pis	57.5791	6.44858	44.1982	53.2803	57.1225	61.6517	82.7353
is-pla	100.107	6.66299	85.6282	95.667	99.8447	103.95	120.761
is-plp	83.8906	5.8128	71.0492	79.3792	83.2609	87.4994	102.504
is-pss	93.9017	10.2139	75.7408	85.3147	92.9903	100.107	121.238
is-sfo	85.0016	6.11978	71.4227	80.5755	84.6452	88.7191	106.763
is-sij	75.295	6.53991	59.9413	70.3703	75.2661	79.4048	93.1851
is-sps	117.624	7.13583	102.661	113.14	116.806	122.027	142.21
lfo-lit	49.9185	5.16784	39.6075	46.1089	49.7168	52.765	66.4014
lfo-lsi	15.8013	3.17392	9.709	13.8051	15.2242	17.7306	31.9168
lfo-lsn	49.5204	4.95987	37.967	46.4443	49.1688	52.7272	64.781
lfo-lss	26.4934	5.35737	13.0516	22.6077	26.8855	30.0304	44.384
lfo-maps	66.1821	4.53312	50.9514	63.5701	66.0117	69.4123	78.0055
lfo-mfo	35.5126	3.50408	26.8506	33.0855	35.4088	37.5249	49.2141
lfo-mipr	52.0363	3.67433	43.1523	49.2368	52.153	54.5065	60.4195
lfo-mla	162.397	8.25008	145.241	156.725	161.909	167.281	184.313
lfo-mli	69.4549	6.5222	53.8291	64.7431	69.33	72.9377	90.8764
lfo-mpps	59.1102	3.9212	47.6174	56.433	59.0158	61.363	69.5443
lfo-pgl	167.006	8.31466	149.707	161.464	166.586	172.549	191.192
lfo-pin	120.841	7.89757	102.985	115.778	120.1	125.855	144.59
lfo-pirt	93.1928	6.22511	79.7407	89.0858	92.5057	96.9079	113.07
lfo-pis	104.128	7.26677	89.4028	99.3734	103.818	108.47	132.389
lfo-pla	50.8543	5.0438	39.7067	47.421	50.7207	53.885	62.578
lfo-plp	43.4772	4.72422	33.1946	40.1405	43.4294	46.8163	55.8872
lfo-pss	139.116	10.3965	115.169	131.493	138.446	146.212	167.86
lfo-sfo	30.7538	4.0189	20.2954	28.2544	30.4967	33.4329	40.2846
lfo-sij	88.7785	6.71579	72.8681	83.9429	88.4739	92.4855	106.423
lfo-sps	72.4908	4.8896	59.3843	69.3742	72.5482	75.8427	85.8723
lit-lsi	42.3374	5.30144	32.1183	38.8205	41.5024	44.7348	63.2357
lit-lsn	23.368	3.63006	12.1468	20.8692	23.2381	25.7704	38.0034
lit-lss	65.7146	5.72484	52.22	62.2053	64.6138	69.5578	81.0786
lit-maps	112.74	6.74991	98.9938	108.687	111.978	117.126	133.343
lit-mfo	77.9532	5.3659	66.4514	74.1655	77.5339	81.1894	96.256
lit-mipr	83.2387	5.55419	70.6748	79.4239	83.1214	86.6151	98.1522
lit-mla	162.289	8.90542	143.43	156.147	161.001	166.822	187.451
lit-mli	77.515	7.37207	52.3544	71.8765	77.6767	82.0075	94.9545
lit-mpps	103.934	6.61477	89.0485	99.2377	103.28	107.513	125.202
lit-pgl	154.995	9.44691	134.708	148.081	154.352	160.489	178.915
lit-pin	101.272	7.68458	85.0535	96.0246	99.9546	106.241	122.73
lit-pirt	73.6716	5.9175	63.442	68.9349	73.1664	77.6374	92.1385
lit-pis	82.931	7.06408	67.4011	77.7458	82.9873	87.445	108.676
lit-pla	99.2453	7.4583	82.5384	94.7358	98.6599	103.74	120.353
lit-plp	83.1925	6.93729	69.0755	78.719	83.0435	87.1768	103.349
lit-pss	119.942	10.4709	96.3934	111.442	120.034	127.908	147.399
lit-sfo	79.6952	6.34242	65.5157	75.4696	79.5441	83.1849	98.1621
lit-sij	90.6537	7.96196	76.9032	84.9828	90.0773	95.677	112.257
lit-sps	120.592	7.61029	105.589	116.4	120.128	124.724	143.847
lsi-lsn	48.1941	4.70505	40.4531	45.1388	47.4809	50.2782	72.8755
lsi-lss	25.4605	4.12102	10.7523	22.9724	25.5255	28.6306	34.1581
lsi-maps	79.0162	5.08418	65.0584	76.2171	78.598	82.7994	90.2675
lsi-mfo	48.3112	4.14303	39.5117	45.8511	48.2107	50.6006	66.5862
lsi-mipr	61.1508	4.72407	49.3023	58.0606	61.2346	63.8884	76.0793
lsi-mla	156.074	7.45574	139.528	151.619	154.815	160.037	177.312
lsi-mli	68.9041	5.87992	55.7418	64.7821	68.3566	72.0866	86.5958
lsi-mpps	73.0213	4.73463	60.8441	70.1432	72.7127	76.0782	85.1258
lsi-pgl	165.947	8.29994	149.456	159.848	165.56	170.693	188.527
lsi-pin	120.55	8.07496	101.909	115.276	119.526	124.392	147.428
lsi-pirt	91.9642	6.52257	75.3225	87.6675	91.7228	95.4561	116.9
lsi-pis	103.608	7.42543	86.613	97.9406	102.99	107.77	128.69
lsi-pla	61.1422	5.40565	46.6648	58.1793	60.9745	64.8893	74.073
lsi-plp	49.4221	4.55958	38.484	46.1661	48.9839	52.5467	63.4049
lsi-pss	139.302	10.6083	114.636	131.34	137.842	145.478	176.725
lsi-sfo	40.2801	4.4905	26.8131	37.5241	40.4804	43.0584	52.6165
lsi-sij	89.189	6.86246	75.3477	84.6923	88.6243	93.1656	106.982
lsi-sps	84.9712	5.55116	71.6631	81.1704	85.154	89.2344	99.67
lsn-lss	70.5359	4.47786	56.3612	67.8271	70.4721	73.5566	81.1164
lsn-maps	105.312	6.06855	92.5472	100.869	105.27	109.945	123.013
lsn-mfo	71.9514	5.34381	58.5762	68.1077	71.485	75.3561	92.362
lsn-mipr	78.3161	5.38871	62.8986	75.046	77.9054	82.0056	93.9007
lsn-mla	169.436	8.44549	150.772	163.234	169.26	174.677	190.489
lsn-mli	74.7105	6.1923	45.6111	71.3696	74.5219	78.1019	89.3093
lsn-mpps	94.1712	5.96255	81.1861	89.9193	93.4489	98.7823	111.708
lsn-pgl	148.688	8.62567	129.381	142.862	149.315	153.624	173.021
lsn-pin	90.641	6.89583	75.9805	85.7545	89.583	95.3006	113.469
lsn-pirt	64.572	5.57823	51.8767	60.8949	63.936	68.3048	81.2102
lsn-pis	72.0021	6.4216	57.5665	68.3859	71.804	75.7476	99.4925
lsn-pla	95.3167	6.25397	79.4696	91.4621	95.5688	99.3966	112.82
lsn-plp	81.1331	5.46311	68.9741	77.4151	80.7021	84.8467	98.7188
lsn-pss	108.733	10.3583	87.8314	100.406	108.129	116.65	133.585
lsn-sfo	78.1465	5.40448	65.6913	73.8962	78.488	81.8567	94.8431
lsn-sij	84.3967	7.06946	67.0078	79.3588	84.0627	88.8451	102.038
lsn-sps	113.192	6.62556	99.1347	107.914	113.301	117.317	133.962
lss-maps	71.2128	5.07892	57.365	68.0692	71.419	74.4735	84.5267
lss-mfo	50.6175	4.61411	38.2021	47.0364	50.8639	53.7939	63.2938
lss-mipr	69.157	5.30267	53.8045	66.0369	69.1252	72.0449	85.0783
lss-mla	146.628	7.70333	127.882	140.576	145.996	151.2	167.854
lss-mli	66.0848	6.22449	53.2644	61.7375	65.3791	70.1734	89.8842
lss-mpps	66.9394	4.48664	54.9877	64.001	66.8751	69.63	81.1831
lss-pgl	168.018	8.17595	150.53	162.297	167.291	173.346	194.126
lss-pin	130.498	7.88761	115.294	125.098	129.555	134.963	154.632
lss-pirt	102.869	6.482	87.0555	98.2987	102.314	106.632	121.521
lss-pis	115.37	7.32685	100.016	110.193	114.786	119.828	142.427
lss-pla	44.2658	4.7464	32.2819	40.4964	44.7578	47.2439	57.0253
lss-plp	32.4077	3.84949	24.5104	29.5047	32.1901	35.1868	41.4481
lss-pss	148.687	10.1709	124.269	141.598	147.583	156.7	177.753
lss-sfo	26.0273	3.69011	18.1949	23.5626	25.6919	28.0025	41.8074
lss-sij	88.7816	6.76504	71.1089	84.0955	88.2644	92.8598	107.534
lss-sps	72.2236	5.15305	57.6901	68.8556	72.363	75.5351	86.2202
maps-mfo	36.738	4.05799	25.9865	34.602	37.3213	39.1979	44.9751
maps-mipr	50.7014	4.45151	40.028	47.8678	50.3751	53.9426	62.1239
maps-mla	204.35	10.3767	178.48	197.13	204.442	211.087	232.346
maps-mli	113.043	7.69649	98.0649	107.325	112.45	116.86	136.954
maps-mpps	18.0796	2.46626	11.5561	16.3933	18.0688	19.8228	26.2539
maps-pgl	206.747	10.5704	180.92	199.498	206.45	212.853	235.929
maps-pin	165.294	10.1811	143.364	157.972	164.878	171.263	196.589
maps-pirt	142.624	8.35581	121.842	137.423	142.131	147.461	169.499
maps-pis	151.248	9.08443	130.642	145.424	150.971	156.229	182.478
maps-pla	39.1621	3.88514	28.8772	36.6161	39.0338	41.9467	47.7476
maps-plp	66.5922	7.50598	50.9335	61.5134	65.3887	72.1888	88.4671
maps-pss	180.743	12.5512	150.178	171.87	180.168	190.433	212.776
maps-sfo	46.4072	4.32955	33.5296	43.7105	46.3418	49.1109	59.4728
maps-sij	128.884	8.16013	111.778	123.84	127.562	133.58	154.348
maps-sps	21.0766	2.81455	14.5312	19.3626	21.2993	22.8139	28.6604
mfo-mipr	26.0797	4.44263	16.8248	23.0589	25.8993	28.7024	39.9949
mfo-mla	192.07	9.74863	167.766	185.394	191.611	197.157	220.261
mfo-mli	96.374	7.57386	78.5559	91.5029	95.7738	100.268	124.77
mfo-mpps	33.8894	4.07744	25.0742	31.1628	34.3444	36.7332	43.8548
mfo-pgl	191.71	10.0186	169.795	185.045	191.346	197.688	220.899
mfo-pin	143.915	9.39296	123.238	137.624	143.563	149.576	173.433
mfo-pirt	118.712	7.50531	101.466	114.169	117.97	122.952	143.618
mfo-pis	127.703	8.3357	105.685	122.778	127.556	132.726	158.644
mfo-pla	44.9473	4.55403	31.3524	41.5999	44.6532	48.5168	54.7068
mfo-plp	58.0301	6.95006	43.0042	52.9757	57.0424	63.5103	80.8938
mfo-pss	160.896	12.0989	133.953	152.475	160.315	169.56	191.294
mfo-sfo	33.8824	3.85192	24.0776	31.1979	33.867	36.4228	46.021
mfo-sij	113.423	7.93395	93.7305	108.738	112.662	116.693	138.847
mfo-sps	50.7831	4.93548	36.8532	47.5936	51.0288	54.8433	60.1546
mipr-mla	213.205	10.3377	187.961	206.155	212.618	218.776	239.37
mipr-mli	117.89	8.24286	93.9327	112.343	117.749	122.676	143.158
mipr-mpps	53.0989	4.14006	41.4293	50.1685	53.144	56.2169	60.7575
mipr-pgl	211.19	10.8607	185.794	203.791	210.466	218.369	238.934
mipr-pin	158.973	9.99698	139.391	152.128	158.855	165.666	186.597
mipr-pirt	133.708	8.06748	114.369	127.433	132.741	138.928	157.104
mipr-pis	141.776	8.68514	121.193	136.409	141.488	146.379	172.161
mipr-pla	68.8716	4.77484	57.1939	66.1814	69.1563	71.7563	81.5001
mipr-plp	82.4977	6.90412	69.5595	77.5309	82.0066	87.6723	101.937
mipr-pss	176.001	13.0827	145.782	166.62	175.326	184.701	209.873
mipr-sfo	57.097	4.18949	46.7078	55.0906	57.1372	60.2573	70.3084
mipr-sij	134.507	8.37877	116.753	128.09	133.985	139.14	159.825
mipr-sps	69.5622	5.3539	56.3814	66.0105	70.2068	73.5591	82.5132
mla-mli	106.332	6.04795	92.1673	102.084	106.289	110.448	125.424
mla-mpps	194.952	9.69504	171.646	188.224	194.485	200.828	221.308
mla-pgl	115.253	10.5233	88.0897	108.252	116.007	122.37	139.271
mla-pin	141.934	8.23889	121.77	136.63	141.857	147.365	162.76
mla-pirt	134.41	7.33408	117.642	129.481	133.896	139.534	151.509
mla-pis	143.717	7.94808	125.071	138.839	142.982	150.052	162.122
mla-pla	166.101	9.38489	144.28	161.09	165.525	171.644	194.622
mla-plp	138.497	10.0526	113.872	131.648	138.867	144.245	164.253
mla-pss	149.496	8.69335	129.092	143.37	148.81	156.365	168.356
mla-sfo	162.941	8.02572	143.739	157.335	162.349	167.503	189.132
mla-sij	106.809	6.51748	92.3112	101.807	107.237	110.371	130.158
mla-sps	193.665	10.0554	168.925	187.645	193.415	199.632	221.496
mli-mpps	99.6998	7.23674	86.4046	94.2442	99.2084	103.389	123.093
mli-pgl	102.794	6.84676	87.7706	97.8146	102.744	107.38	120.944
mli-pin	76.2458	6.84985	55.7197	71.6779	75.8318	80.488	94.1917
mli-pirt	54.7404	5.99764	32.6357	51.236	54.84	58.7134	73.1849
mli-pis	67.2972	6.91264	46.0841	62.9002	67.0456	72.23	84.7587
mli-pla	81.5434	7.45556	66.2409	77.231	80.9586	85.4518	102.928
mli-plp	52.4686	8.68974	32.7895	45.725	52.638	57.4821	77.4716
mli-pss	92.2698	8.3064	72.7803	86.864	91.3791	97.2115	119.993
mli-sfo	75.4398	6.80144	63.4601	70.8365	75.0757	79.2426	101.997
mli-sij	24.322	5.70849	10.8868	20.0047	23.5622	28.8413	36.6005
mli-sps	106.927	7.51702	91.6884	101.979	105.678	111.38	131.296
mpps-pgl	190.562	10.0486	169.505	183.5	189.968	196.188	220.033
mpps-pin	148.757	9.6528	127.022	142.478	148.068	154.229	176.997
mpps-pirt	127.088	7.93985	108.533	122.167	126.801	131.96	153.597
mpps-pis	135.216	8.66791	115.196	130.576	134.878	140.509	162.155
mpps-pla	35.2172	3.36368	27.3087	32.8813	34.9966	37.5993	43.9813
mpps-plp	57.6922	7.01784	44.0242	52.9258	56.7353	62.413	77.951
mpps-pss	163.79	12.126	132.907	156.031	163.181	172.251	193.713
mpps-sfo	42.2242	3.53554	31.7665	39.8759	42.3491	44.2786	52.0685
mpps-sij	113.809	7.78694	98.9461	108.647	113.038	117.599	139.609
mpps-sps	23.6468	3.40503	15.3101	21.4248	23.5201	25.9694	32.5476
pgl-pin	66.2511	7.17781	47.1909	61.5188	66.1748	70.1055	87.5344
pgl-pirt	85.1937	6.43144	69.0339	80.8589	85.1769	88.5393	107.692
pgl-pis	82.3786	7.22964	66.9638	77.1987	82.5662	85.7233	109.638
pgl-pla	179.084	9.55413	158.713	174.203	179.086	184.642	209.147
pgl-plp	152.544	9.53491	128.877	146.285	152.781	158.701	184.057
pgl-pss	58.0983	9.29767	35.9116	52.3164	58.2864	62.6808	91.9317
pgl-sfo	176.105	8.89041	153.987	170.7	175.375	181.79	200.416
pgl-sij	81.0564	5.20404	69.5137	77.4207	80.6423	84.9591	96.7181
pgl-sps	198.941	10.2734	174.402	191.733	199.03	205.338	226.61
pin-pirt	29.4366	3.93178	19.4224	26.7684	29.3077	32.3439	40.9474
pin-pis	19.4567	4.69521	7.27164	16.6401	19.0947	22.6384	31.2766
pin-pla	145.058	9.56382	121.156	139.227	144.46	151.326	172.668
pin-plp	121.222	8.9408	101.747	114.979	121.482	127.267	145.408
pin-pss	19.9256	6.61119	8.13271	15.3442	18.4562	22.9598	41.3205
pin-sfo	137.408	8.89575	115.236	131.272	137.351	143.147	165.73
pin-sij	58.3145	5.76378	45.3384	54.4275	58.2274	62.1184	70.8074
pin-sps	163.294	10.2039	138.722	156.002	163.15	169.557	195.441
pirt-pis	14.2582	4.60766	0.803753	11.367	14.0438	17.6596	24.1716
pirt-pla	121.464	7.92957	99.0673	116.827	120.983	126.22	144.304
pirt-plp	97.0232	7.40866	82.581	91.2553	96.7948	101.295	120.22
pirt-pss	48.5865	7.67825	29.5555	43.3636	48.0452	52.3336	70.4109
pirt-sfo	111.549	7.24068	92.6964	106.915	112.085	116.218	131.467
pirt-sij	44.2774	5.0178	30.9268	40.4135	44.7876	47.2465	57.4357
pirt-sps	141.852	8.46173	121.034	135.899	141.87	147.001	166.816
pis-pla	132.121	8.76633	110.157	127.462	131.306	137.718	160.784
pis-plp	108.845	8.36097	89.7119	103.806	108.196	114.453	138.316
pis-pss	37.7916	8.46367	17.6968	33.1507	37.2189	41.453	62.5143
pis-sfo	122.757	8.37425	103.233	118.994	122.167	128.078	150.677
pis-sij	54.1418	5.88864	37.0338	50.3395	54.4772	58.3094	69.4083
pis-sps	150.825	9.28564	129.411	144.962	150.498	156.234	180.498
pla-plp	30.6794	6.38632	14.7951	26.7192	30.6202	34.7996	44.6433
pla-pss	161.045	11.6637	130.046	153.167	160.29	169.769	190.92
pla-sfo	22.0631	3.66936	14.15	19.1474	21.8964	24.6696	33.5515
pla-sij	99.8475	7.38289	83.6792	95.2376	99.4606	104.122	119.849
pla-sps	30.7468	3.90011	21.9479	27.5933	30.8968	33.2126	39.9654
plp-pss	137.684	10.3515	112.321	131.675	136.864	144.591	161.327
plp-sfo	28.4761	6.53301	15.4385	23.6003	28.2543	32.6122	47.0124
plp-sij	72.784	7.61615	49.8124	68.103	72.0614	78.0713	93.1366
plp-sps	59.5919	7.10425	44.3031	55.0894	58.474	65.1422	80.168
pss-sfo	154.64	11.1699	125.437	147.057	153.316	163.227	187.831
pss-sij	72.1713	7.21015	54.0404	67.1839	72.2012	77.2928	89.9777
pss-sps	178.024	12.2224	144.57	170.335	177.75	186.763	211.65
sfo-sij	95.6607	7.13627	82.0891	90.1806	95.823	99.75	117.611
sfo-sps	47.0666	4.11416	35.9497	44.6922	46.7473	49.6976	57.9463
sij-sps	122.106	7.93608	105.397	116.748	121.32	126.072	144.112

## Sheet: Females
Measurements	mean	std	min	25%	50%	75%	max
ai-ain	91.3279	5.60906	76.1074	87.3465	90.8309	94.454	106.156
ai-ais	75.4805	4.76582	66.4869	72.1785	75.3081	78.2418	90.0156
ai-ap	28.1705	4.02387	19.1752	24.9165	28.1607	31.1448	40.1353
ai-as	48.3711	2.84576	40.7762	46.4175	48.4822	50.2423	56.2322
ai-asa	51.4961	2.79129	44.7293	49.7493	51.2923	53.1249	59.5906
ai-ass	114.812	6.91195	96.8865	110.205	114.3	118.507	134.119
ai-gsn	63.2205	4.1944	55.0678	60.3082	62.7062	65.144	74.8407
ai-ifo	38.5632	3.1174	31.3077	36.3352	38.6513	40.3409	47.8622
ai-iipr	58.1827	4.19405	48.7108	55.2649	58.3028	60.8334	68.9542
ai-iit	51.5195	3.73117	42.1173	49.154	51.5652	53.9237	61.4238
ai-ips	93.4403	5.15515	82.1302	89.9315	93.3432	96.6409	108.443
ai-is	47.9365	3.48208	37.3637	45.5623	47.968	50.1181	56.7873
ai-lfo	32.1356	3.03552	21.1366	30.4355	32.3333	34.2373	38.9385
ai-lit	24.2782	3.41834	16.1798	22.3955	24.1681	26.3198	33.9612
ai-lsi	18.7804	3.05129	11.435	16.8278	18.8743	20.6784	28.0079
ai-lsn	38.5755	2.84569	32.4005	36.8141	38.3671	40.313	50.9854
ai-lss	39.0278	3.47749	29.3439	36.5057	38.8531	41.6622	47.8407
ai-maps	99.6746	5.66313	87.539	95.5938	99.9235	103.576	115.783
ai-mfo	64.0257	4.02591	54.0416	61.4294	64.2398	66.2607	74.2117
ai-mipr	68.6067	4.512	54.9311	65.9924	68.4503	71.0547	79.7204
ai-mla	139.969	7.27489	120.646	135.672	139.33	143.251	167.995
ai-mli	66.3923	4.60072	55.202	63.273	65.982	69.3291	85.3073
ai-mpps	95.2268	5.2257	82.9615	91.3908	95.4718	98.3219	109.977
ai-pgl	155.652	6.72522	138.83	150.588	155.301	160.328	175.975
ai-pin	115.802	6.54284	100.767	111.23	115.942	120.772	133.138
ai-pirt	87.8648	5.97794	74.7367	83.4821	87.5262	91.7163	107.776
ai-pis	101.594	7.26346	84.6152	97.0149	100.851	106.799	120.467
ai-pla	76.9018	5.04471	64.1447	73.8078	76.6555	80.339	88.9721
ai-plp	59.2169	3.80966	50.0726	56.6716	58.9069	61.7279	70.422
ai-pss	132.159	8.38653	114.541	125.123	132.193	138.173	152.862
ai-sfo	56.4461	4.12066	45.1306	53.5703	56.0965	59.5536	65.2959
ai-sij	90.3171	5.61709	77.9371	86.4523	90.4874	93.9751	110.455
ai-sps	105.261	5.79482	91.9263	100.902	105.195	109.469	121.364
ain-ais	20.7327	3.62769	10.6297	18.0723	20.6731	23.3825	29.8189
ain-ap	74.4179	5.42514	59.4294	71.282	74.0279	77.5638	88.7453
ain-as	54.7873	5.05589	43.8595	51.048	55.3387	58.389	68.3415
ain-asa	41.7226	4.53018	30.3542	38.3821	41.6928	44.5613	54.7714
ain-ass	24.8494	3.95313	14.974	22.5068	24.5545	27.2631	37.871
ain-gsn	78.6889	4.59178	65.9758	75.7154	78.1896	81.5965	92.0469
ain-ifo	120.335	6.3066	103.659	115.504	120.048	123.7	138.144
ain-iipr	140.149	7.19384	125.63	135.479	140.144	144.336	159.34
ain-iit	141.53	7.32636	124.835	136.52	141.188	145.912	161.69
ain-ips	139.066	7.05913	124.62	134.411	138.423	144.046	157.854
ain-is	113.36	6.24085	99.773	109.255	112.603	116.987	133.277
ain-lfo	92.9534	6.07945	81.542	87.9203	92.0853	97.09	107.37
ain-lit	105.64	6.58485	89.796	101.031	105.67	109.833	121.429
ain-lsi	88.3698	5.61982	73.5802	84.5094	88.5979	91.4186	104.472
ain-lsn	113.597	5.92841	99.6715	109.839	113.549	116.469	131.062
ain-lss	73.9481	5.22294	63.1304	70.2211	73.6853	76.8107	90.6232
ain-maps	133.115	7.10549	118.908	128.123	132.552	137.878	153.352
ain-mfo	119.81	6.49298	106.813	115.157	118.738	124.1	138.348
ain-mipr	135.049	7.13386	121.682	129.56	134.395	139.24	154.171
ain-mla	65.7536	5.96535	49.8903	62.0068	65.0062	69.0112	84.1971
ain-mli	59.7558	4.20474	50.0481	56.8107	59.6291	62.3983	70.1125
ain-mpps	128.165	6.63557	114.558	123.462	127.512	132.875	147.013
ain-pgl	131.225	7.3315	112.538	126.516	130.947	135.238	150.414
ain-pin	129.217	6.82947	107.714	124.278	129.84	133.621	147.161
ain-pirt	108.01	6.23446	94.0925	103.362	108.163	112.449	123.787
ain-pis	123.33	7.93534	101.49	118.438	122.873	128.156	140.491
ain-pla	92.9046	6.3757	77.0435	88.6346	92.5664	98.0951	108.091
ain-plp	68.8696	6.6124	53.4783	63.9276	69.3207	72.7398	87.4247
ain-pss	142.838	7.27658	125.415	137.643	142.92	147.83	162.135
ain-sfo	88.1578	5.05892	77.7017	84.4712	88.0475	91.229	99.3388
ain-sij	80.6472	5.22292	63.1092	77.3579	80.5527	84.1474	94.4414
ain-sps	124.781	6.81809	109.674	119.898	124.203	129.234	143.738
ais-ap	63.3111	4.72207	47.5602	60.6367	63.0204	65.6445	79.1885
ais-as	35.1803	4.29277	23.8067	32.5957	35.1393	37.7784	51.5445
ais-asa	24.4485	3.58653	16.4687	21.8156	24.498	26.4995	33.4182
ais-ass	42.8673	5.47716	25.8746	39.4453	42.9258	45.8577	55.8041
ais-gsn	73.7132	4.68898	63.701	70.1776	73.3998	77.0133	83.8336
ais-ifo	102.312	5.29023	89.5624	98.388	102.143	105.416	117.11
ais-iipr	121.391	6.22996	110.231	117.306	120.627	125.341	140.316
ais-iit	124.487	6.26819	112.239	119.697	123.894	128.642	141.583
ais-ips	120.487	6.36292	108.87	115.481	119.844	123.988	138.565
ais-is	101.372	5.95474	87.5703	96.6355	101.09	104.45	120.743
ais-lfo	74.6722	5.25864	62.1045	70.7256	74.3293	78.3474	89.3406
ais-lit	92.1734	5.75205	79.0117	88.2293	91.8037	95.9355	109.587
ais-lsi	70.504	4.80851	56.1683	67.4736	69.9415	73.7749	82.6236
ais-lsn	100.191	5.52982	88.6079	96.338	100.303	103.07	115.459
ais-lss	54.4399	4.73254	41.581	50.588	54.0377	57.203	68.6917
ais-maps	114.801	6.4684	101.968	110.28	114.569	119.256	132.401
ais-mfo	100.619	5.55325	89.348	96.6649	100.437	103.973	116.322
ais-mipr	115.472	6.14344	103.537	110.68	114.454	119.834	136.604
ais-mla	85.2146	5.95119	71.7506	80.9964	84.8774	88.5394	109.061
ais-mli	53.8085	4.75604	43.2884	50.3702	53.914	57.1039	70.0397
ais-mpps	110.55	6.09641	98.085	106.168	110.096	114.568	126.909
ais-pgl	139.622	7.22314	121.677	134.213	139.32	144.116	158.811
ais-pin	128.757	7.07066	109.972	123.48	129.249	133.554	144.708
ais-pirt	104.849	6.53604	91.135	100.199	104.528	109.164	123.905
ais-pis	120.632	8.28248	99.4008	114.695	120.905	126.593	140.044
ais-pla	74.8524	5.4917	60.9898	70.9689	74.4275	78.9173	91.8655
ais-plp	51.4443	5.97717	38.9693	46.7476	51.4192	54.9612	66.4739
ais-pss	143.437	7.83306	126.286	137.845	143.137	148.908	164.678
ais-sfo	69.0018	4.31675	58.0259	66.2503	68.597	72.4705	79.1462
ais-sij	79.9551	5.58991	64.8236	75.5212	80.2489	83.3526	96.5208
ais-sps	107.719	6.20989	93.7833	103.15	107.279	111.838	125.78
ap-as	48.7731	3.10953	38.2486	46.8299	48.8795	50.8869	58.0613
ap-asa	42.0557	3.5831	28.8545	39.6938	42.5	44.0939	54.0329
ap-ass	97.3338	6.42872	74.5757	92.8686	97.6386	101.337	111.676
ap-gsn	46.7311	4.17635	37.9158	44.0229	46.0979	49.7325	57.5412
ap-ifo	64.6674	4.65267	52.0573	61.4085	64.7795	67.8351	76.805
ap-iipr	85.3934	5.94562	69.9232	81.8062	85.3046	89.0001	101.884
ap-iit	76.139	6.01982	61.0798	72.0802	75.7051	79.9687	91.2318
ap-ips	114.421	6.13617	102.219	110.402	114.001	118.668	135.557
ap-is	52.7141	4.47944	42.9468	49.2861	52.2637	55.5879	66.2664
ap-lfo	51.3205	3.92125	38.9389	48.6331	51.333	54.3175	63.4522
ap-lit	34.4684	4.99296	22.3607	31.186	34.3405	37.5019	50.1624
ap-lsi	39.6584	3.50514	32.409	37.2432	39.5908	42.2397	48.9628
ap-lsn	48.7609	4.45539	40.2198	45.7702	48.4795	51.6344	62.6946
ap-lss	50.1934	3.21551	40.3918	48.1131	49.9113	52.3803	60.9849
ap-maps	118.706	6.44476	104.194	114.735	118.621	123.469	136.964
ap-mfo	86.3841	4.7279	75.4391	83.4714	85.4767	89.3738	101.393
ap-mipr	94.3167	5.67145	80.409	91.2946	93.2007	97.8571	111.755
ap-mla	114.832	6.78635	96.1289	110.72	114.383	119.769	134.506
ap-mli	52.4321	4.24183	41.4441	49.5865	52.2408	55.0697	65.7311
ap-mpps	112.67	6.03482	101.167	108.417	112.878	117.57	130.953
ap-pgl	134.737	6.61058	118.963	129.764	134.566	139.397	150.323
ap-pin	102.194	6.5252	84.8474	97.3075	102.077	106.978	120.835
ap-pirt	74.9441	5.96069	61.4914	70.5083	74.4809	78.7624	97.3574
ap-pis	90.0283	7.62495	74.4241	84.5023	90.1805	95.5751	111.15
ap-pla	89.2075	5.63746	75.8607	85.2932	89.1951	93.2514	109.567
ap-plp	63.908	5.38053	53.4436	60.1466	63.0512	67.2754	83.7779
ap-pss	118.491	8.02049	101.762	113.118	118.491	124.213	140.288
ap-sfo	70.7722	4.44921	57.8982	67.6647	70.8541	73.7888	83.0187
ap-sij	75.105	5.26747	65.1338	70.7862	75.0731	78.828	95.4511
ap-sps	120.774	6.42557	105.049	116.4	121.069	125.206	140.22
as-asa	19.1154	3.32499	10.0866	16.9094	19.2211	21.2452	28.5886
as-ass	77.3848	6.49513	58.1573	73.2032	77.4104	81.6585	93.474
as-gsn	66.8642	4.34223	55.7727	63.7846	66.9453	69.9658	79.528
as-ifo	68.7388	3.77229	58.2114	66.4607	68.375	71.0197	80.8365
as-iipr	87.0832	4.59152	76.6592	83.7245	86.9242	90.0248	100.617
as-iit	92.8246	4.49721	79.2809	89.6114	92.9416	95.3777	106.759
as-ips	89.2512	5.10726	79.5309	85.5688	88.7159	92.6426	104.669
as-is	77.9404	4.44819	67.02	74.7688	77.699	81.2945	90.2359
as-lfo	40.8865	3.9846	30.6039	38.043	40.6359	43.5533	50.9119
as-lit	67.7522	4.45395	58.5577	64.8786	67.3844	70.5715	80.2856
as-lsi	38.2564	3.48974	22.6616	36.7216	38.578	40.3428	48.1708
as-lsn	74.3374	3.98213	63.319	71.6377	74.1243	76.8554	85.3453
as-lss	19.62	3.90156	8.62417	17.3022	19.1931	21.4749	32.3617
as-maps	86.273	5.49078	75.0984	82.6106	86.2285	89.9952	104.716
as-mfo	66.7553	4.30458	56.1564	63.8914	66.7045	69.8418	81.1577
as-mipr	80.8098	4.65462	69.6444	77.6747	80.1119	84.0581	93.6232
as-mla	116.152	6.83381	101.566	111.608	115.93	120.31	136.794
as-mli	50.5972	5.29274	37.2518	46.9123	50.1914	53.4834	67.556
as-mpps	82.3083	5.10119	72.5356	78.7289	81.7901	86.0197	99.2739
as-pgl	149.908	7.11093	126.517	144.451	149.496	155.13	167.116
as-pin	124.321	6.99812	105.891	118.939	123.473	129.218	143.628
as-pirt	97.3501	6.24337	83.5009	93.3349	96.1493	102.006	116.082
as-pis	112.796	8.13226	96.0467	107.518	112.13	118.066	134.192
as-pla	49.1907	5.16885	34.0786	45.4662	49.2628	52.5067	64.1445
as-plp	26.6006	4.32569	18.6832	23.6131	25.9344	28.9348	41.112
as-pss	140.136	8.49022	120.215	133.204	140.842	146.156	160.474
as-sfo	37.1109	3.51185	27.7967	34.9782	36.836	39.7591	46.304
as-sij	80.2986	5.91937	65.9068	76.009	80.7086	84.3208	96.6295
as-sps	83.3563	5.41944	71.0812	79.4338	83.3255	87.1089	99.9097
asa-ass	64.9673	5.72921	48.5504	61.2892	65.0015	68.2039	79.7759
asa-gsn	62.9165	4.19534	52.0626	59.8666	62.7407	65.8998	76.319
asa-ifo	80.1997	3.63676	73.7058	77.8033	79.613	82.3196	93.6786
asa-iipr	99.5848	4.70574	87.2148	95.8145	99.2358	102.595	112.835
asa-iit	100.938	4.6425	90.9158	97.7313	100.699	103.998	112.91
asa-ips	107.729	5.28639	96.5941	103.78	107.31	111.275	125.901
asa-is	81.8376	4.61342	72.1112	78.5017	81.6084	85.0022	93.6759
asa-lfo	54.4988	3.67203	45.6407	52.0547	54.1917	56.9633	64.7521
asa-lit	69.3322	4.39529	58.9725	66.4492	68.8816	72.0919	83.7158
asa-lsi	47.9187	3.0458	35.4948	45.9548	47.9396	50.0844	55.19
asa-lsn	78.9121	3.96897	70.3188	75.7143	78.7724	81.5427	89.4817
asa-lss	35.9842	3.38001	25.5799	34.0692	35.9506	37.6913	48.3811
asa-maps	105.141	5.6471	92.4171	101.046	105.065	108.919	122.117
asa-mfo	84.1098	4.09357	74.9525	80.813	83.6712	86.6253	98.0007
asa-mipr	97.0266	4.73203	84.6972	93.7339	96.1064	100.342	111.848
asa-mla	100.082	6.33579	87.0823	96.251	99.5722	103.639	125.309
asa-mli	48.4071	4.53073	38.4674	45.5595	47.9193	51.6077	65.4879
asa-mpps	100.868	5.24334	86.8881	97.283	100.619	104.56	117.577
asa-pgl	142.372	6.90755	124.579	137.844	141.189	146.672	161.379
asa-pin	121.6	6.74028	103.442	116.79	120.766	125.925	139.776
asa-pirt	95.176	6.24105	83.06	90.5541	94.4966	99.129	114.578
asa-pis	111.238	7.91918	90.7774	105.878	110.909	117.307	130.73
asa-pla	67.6026	5.14391	56.9649	64.6809	67.2833	71.7833	79.6287
asa-plp	42.3644	5.11867	31.2599	38.6868	41.8133	45.7897	57.679
asa-pss	137.35	7.94391	119.431	131.881	137.2	142.293	156.24
asa-sfo	55.7137	3.41475	45.0403	53.3225	55.3761	57.743	65.1121
asa-sij	77.7361	5.55587	63.5171	73.8692	77.753	81.0127	92.8237
asa-sps	101.807	5.69025	88.5266	97.5597	101.011	105.747	120.88
ass-gsn	100.45	5.06136	86.8776	97.4092	100.576	103.948	111.77
ass-ifo	144.038	7.60612	123.551	139.179	143.982	147.797	166.067
ass-iipr	163.327	8.73191	142.644	157.769	162.566	169.46	188.844
ass-iit	165.096	8.73804	144.398	159.663	163.653	170.845	189.979
ass-ips	159.513	8.72781	139.299	153.722	159.349	165.263	181.388
ass-is	137.287	6.95887	118.538	132.828	136.986	141.67	159.26
ass-lfo	116.537	7.47167	97.751	111.401	116.015	121.973	137.495
ass-lit	129.371	7.39011	106.265	124.91	129.628	133.545	149.031
ass-lsi	112.042	6.9409	94.1323	107.16	111.677	115.398	131.394
ass-lsn	137.747	6.97749	117.125	133.35	138.033	142.589	159.246
ass-lss	96.5937	6.7804	77.7062	91.4736	96.859	100.127	119.342
ass-maps	151.845	8.98269	130.257	146.625	151.08	158.091	177.074
ass-mfo	141.857	7.95652	121.503	136.38	141.19	146.713	163.245
ass-mipr	157.226	8.83537	135.588	151.612	156.513	162.759	181.133
ass-mla	55.9897	8.29922	36.2627	49.7078	55.5871	60.6276	82.4066
ass-mli	81.7315	5.04807	63.8847	78.2465	82.0176	85.1526	92.901
ass-mpps	147.606	8.46589	127.222	142.428	147.09	153.997	170.132
ass-pgl	139.761	8.52388	119.47	134.476	139.726	145.369	162.336
ass-pin	146.787	7.35284	127.131	142.275	147.19	151.652	165.402
ass-pirt	127.961	6.79485	111.821	123.514	127.442	132.003	143.915
ass-pis	142.65	8.50498	121.643	137.498	142.6	147.864	164.203
ass-pla	111.808	8.18769	90.7246	106.215	111.895	116.66	133.217
ass-plp	90.5707	7.96111	70.7037	85.6013	90.3358	95.3885	111.071
ass-pss	159.184	7.81612	137.134	154.404	159.464	164.151	177.286
ass-sfo	109.549	6.92257	91.1454	104.834	109.236	114.721	126.027
ass-sij	98.7273	5.80845	81.4255	94.8937	98.839	102.852	113.32
ass-sps	141.894	8.84387	118.87	136.38	141.166	148.452	166.515
gsn-ifo	84.7073	4.66559	74.8328	81.533	84.2083	87.0969	97.6761
gsn-iipr	106.93	5.89574	92.6486	102.833	106.721	110.385	125.378
gsn-iit	100.348	5.9632	84.9908	96.3434	99.5856	104.25	116.95
gsn-ips	119.64	6.13516	107.236	115.187	119.558	123.141	140.718
gsn-is	47.7451	4.24771	36.1002	44.6767	47.2915	50.6159	61.6608
gsn-lfo	67.9579	4.289	59.6801	64.7378	67.9939	71.0951	80.7629
gsn-lit	57.7256	4.83877	47.0784	54.5253	58.0898	60.9028	72.0288
gsn-lsi	65.3638	4.54449	55.0549	62.282	65.2915	68.2366	77.6499
gsn-lsn	55.0426	4.39688	43.7019	52.141	54.61	58.1533	69.3407
gsn-lss	70.4958	4.49674	60.1442	67.1639	70.4501	73.3697	82.6589
gsn-maps	124.25	6.61917	108.966	119.447	124.513	128.875	142.2
gsn-mfo	97.9637	5.18554	88.0544	94.67	96.8703	100.764	114.711
gsn-mipr	110.923	6.07787	97.305	106.48	110.623	114.908	129.594
gsn-mla	107.212	4.96839	94.1857	103.836	107.222	110.32	119.984
gsn-mli	26.7622	2.82323	17.7978	24.6116	26.8945	28.5218	35.8958
gsn-mpps	113.635	5.96453	101.787	109.373	113.327	118.009	132.118
gsn-pgl	93.1837	4.78581	79.4623	89.9151	93.4698	96.0359	105.085
gsn-pin	59.5183	5.00555	48.6058	55.5707	59.7288	63.1839	70.893
gsn-pirt	32.8068	4.98036	22.7574	28.9047	32.7902	36.495	51.2766
gsn-pis	48.9359	6.30428	35.179	44.8042	48.8946	52.6704	65.1152
gsn-pla	95.161	6.26514	80.4084	91.1925	95.5651	99.1008	113.477
gsn-plp	67.3649	6.8607	48.8853	62.81	67.1715	72.045	88.1604
gsn-pss	75.7247	6.60918	60.4697	70.3648	75.3136	80.4414	90.3517
gsn-sfo	81.8409	5.06565	71.5041	78.3209	80.9021	85.7462	96.05
gsn-sij	31.7633	4.00792	22.8089	29.2688	31.8718	33.7703	43.2112
gsn-sps	122.81	6.56916	105.941	118.021	122.982	127.032	141.723
ifo-iipr	23.0106	2.78248	16.3922	21.0476	22.9831	24.6161	31.7386
ifo-iit	29.6698	2.58429	23.7839	27.9237	29.2975	31.2015	35.679
ifo-ips	65.5305	4.62448	53.2736	62.5352	65.1297	68.4162	80.909
ifo-is	50.9907	3.69427	39.4293	48.5715	50.7344	52.9347	63.0863
ifo-lfo	29.9068	3.40202	21.5831	27.5907	30.0572	32.3507	40.5054
ifo-lit	42.5256	2.89177	34.7483	40.6008	42.4083	44.5915	49.8546
ifo-lsi	32.7834	2.77979	25.2849	31.1392	32.5011	34.2757	41.8667
ifo-lsn	40.6258	3.06691	34.5082	38.5208	40.5027	42.6031	48.5526
ifo-lss	50.8972	4.08278	37.4577	48.3256	50.7607	53.6441	61.9486
ifo-maps	77.1579	4.80501	65.2133	73.9213	76.8023	80.3112	91.2612
ifo-mfo	38.0677	3.88984	29.6894	35.1613	37.7385	40.3947	51.0569
ifo-mipr	35.7404	3.52809	26.4479	33.4264	35.7107	38.2568	44.9842
ifo-mla	173.502	7.82507	156.664	168.762	172.719	177.531	201.305
ifo-mli	86.9229	5.34298	75.8646	82.7975	86.6827	90.0035	105.994
ifo-mpps	73.4035	4.52591	61.07	70.6475	72.9698	75.7871	86.4474
ifo-pgl	175.375	7.7461	157.299	170.914	175.299	180.227	197.035
ifo-pin	127.449	7.18317	111.91	122.877	127.344	132.4	143.895
ifo-pirt	101.385	6.4991	86.4739	96.7575	101.527	104.933	116.563
ifo-pis	111.937	7.48326	95.8129	107.769	112.361	117.118	131.747
ifo-pla	70.7412	3.98458	61.073	68.0102	70.1972	72.9131	82.871
ifo-plp	66.6566	4.10904	58.7012	63.5381	65.5345	69.7257	76.9294
ifo-pss	142.752	9.22011	122.813	135.76	143.047	149.619	165.334
ifo-sfo	52.5262	3.79853	42.9729	49.8196	52.3747	54.3069	65.0536
ifo-sij	107.118	6.3309	92.3063	103.769	107.212	111.304	127.518
ifo-sps	88.3112	5.03629	75.9382	84.7031	88.3122	91.878	104.796
iipr-iit	27.3595	6.13212	12.0603	23.4883	26.7401	32.23	45.9607
iipr-ips	63.9986	5.54189	51.1738	60.4289	63.8865	66.6277	82.1384
iipr-is	69.8645	4.63571	59.6168	66.9126	69.34	72.9538	80.9743
iipr-lfo	49.5615	3.68792	37.7437	47.3286	49.7382	52.0394	59.4938
iipr-lit	61.4933	4.61071	50.4138	58.6404	61.5042	64.3012	73.227
iipr-lsi	53.0622	3.61459	43.5615	50.5903	52.7425	55.4413	61.3659
iipr-lsn	59.465	4.55017	50.2796	56.2674	58.9277	62.1865	71.6238
iipr-lss	68.3581	4.85382	56.5097	65.1031	68.0903	71.3143	79.41
iipr-maps	77.5933	6.01677	59.3601	73.61	77.7521	81.1259	95.6521
iipr-mfo	42.3171	4.80709	29.9417	39.437	42.1225	44.4229	56.8733
iipr-mipr	28.5454	4.58915	15.5972	25.4891	28.2702	31.3208	48.2515
iipr-mla	194.962	8.94976	176.867	190.064	194.73	199.1	227.791
iipr-mli	108.982	6.36801	95.2185	104.121	108.41	112.693	133.615
iipr-mpps	76.8115	5.61218	63.6502	73.6966	76.8838	79.8292	94.3057
iipr-pgl	196.7	9.12753	175.693	190.908	196.31	202.755	224.405
iipr-pin	146.797	8.1125	126.853	142.449	146.259	152.396	169.704
iipr-pirt	121.744	7.03619	104.96	116.963	121.582	125.983	140.678
iipr-pis	131.122	8.25167	110.517	125.85	131.047	136.305	156.826
iipr-pla	81.4809	5.05878	67.1794	78.1095	81.8624	84.8194	93.534
iipr-plp	84.1394	5.60337	68.0342	80.6821	84.3247	88.0375	101.437
iipr-pss	161.554	10.3445	135.527	153.957	161.622	168.387	190.401
iipr-sfo	66.1475	4.51479	54.0292	63.1005	66.0228	69.2483	77.2816
iipr-sij	128.76	6.76277	113.576	124.483	129.266	132.805	149.656
iipr-sps	92.2622	6.07618	73.7697	88.6092	92.2693	95.9588	110.708
iit-ips	88.7843	6.0928	71.901	85.0895	88.4352	92.5848	105.967
iit-is	59.7296	5.11925	48.5278	55.924	59.4504	63.1706	73.3662
iit-lfo	57.4298	4.1605	47.058	54.9284	57.693	60.0135	67.1543
iit-lit	46.7435	5.47015	32.4408	42.9433	46.9201	50.7379	58.6231
iit-lsi	55.3061	3.50051	46.5819	52.8696	55.1924	57.2788	65.2175
iit-lsn	48.0067	4.46695	38.6833	45.1285	47.5116	50.9319	62.1333
iit-lss	76.4683	4.64598	64.1753	73.4621	76.3515	79.3037	89.8305
iit-maps	102.309	6.08519	86.5601	98.2901	101.867	105.835	119.452
iit-mfo	64.4727	4.60097	52.0938	61.3972	63.7415	67.167	78.3441
iit-mipr	54.822	5.58035	40.8135	51.6738	54.6529	58.1663	70.1414
iit-mla	190.113	9.30772	167.816	184.292	189.67	194.777	222.639
iit-mli	108.367	6.05135	96.5484	104.496	108.18	110.927	131.126
iit-mpps	99.7159	5.64836	83.9991	96.0184	99.3869	102.749	115.102
iit-pgl	189.133	9.23125	164.903	183.1	188.367	194.841	214.193
iit-pin	137.741	7.9175	116.275	132.581	137.592	143.007	158.835
iit-pirt	113.323	7.17846	98.3242	108.287	112.488	117.853	130.995
iit-pis	122.163	7.98421	100.895	116.419	123.239	127.253	144.591
iit-pla	99.5701	5.12108	86.1521	96.396	99.1376	102.696	115.284
iit-plp	94.5305	4.72955	84.3986	90.8915	93.9111	97.9113	109.282
iit-pss	152.466	9.95165	125.845	146.423	152.888	159.329	177.867
iit-sfo	81.2965	4.54836	68.4098	78.2664	81.1033	83.8678	94.5715
iit-sij	126.341	6.77013	110.937	122.054	126.556	130.898	145.379
iit-sps	115.409	6.17193	98.9879	111.425	114.846	118.989	134.525
ips-is	98.2217	4.74174	88.7341	94.2644	98.6747	101.439	111.978
ips-lfo	63.5245	3.95688	55.6706	60.7442	63.3105	65.9204	79.3068
ips-lit	102.447	5.04418	89.5758	98.6761	102.581	105.755	121.506
ips-lsi	76.9142	4.63249	66.0385	73.4112	76.5666	80.6689	89.1899
ips-lsn	94.2192	4.88421	84.0164	90.5846	94.4988	97.5897	113.186
ips-lss	73.5194	4.53562	63.6075	70.2312	73.6277	75.9549	86.9937
ips-maps	19.1047	2.52015	12.8259	17.4178	19.301	20.6223	26.5278
ips-mfo	30.0123	2.91899	23.1834	27.9105	29.7505	31.8215	38.8174
ips-mipr	37.1346	3.81756	29.3208	34.7069	36.486	39.5457	50.4077
ips-mla	199.54	8.71296	183.47	193.576	199.813	204.467	227.126
ips-mli	109.951	6.72403	92.0645	105.435	109.758	114.409	130.478
ips-mpps	18.9511	2.57197	12.9482	16.9737	18.8715	20.5671	24.9405
ips-pgl	198.611	9.34274	177.283	192.17	198.056	203.895	227.589
ips-pin	156.073	8.78954	134.415	150.086	155.601	162.506	182.128
ips-pirt	133.614	7.72101	114.969	128.437	132.901	138.751	155.301
ips-pis	142.385	9.01461	125.389	135.314	141.202	149.312	168.991
ips-pla	49.3971	3.79462	41.1872	46.8752	49.419	52.0195	57.8406
ips-plp	71.2561	6.74354	54.3123	66.2802	71.2099	76.3068	87.8537
ips-pss	169.278	10.6303	144.864	161.724	169.824	175.371	195.954
ips-sfo	52.4952	3.60436	42.7575	50.2342	52.3043	54.9699	64.369
ips-sij	127.374	7.16031	112.842	122.838	127.544	131.885	150.916
ips-sps	35.7687	3.87648	26.6294	33.2574	35.9392	38.3235	44.6141
is-lfo	52.044	4.05571	42.3708	49.3483	51.8414	54.4403	64.5386
is-lit	30.7413	3.88233	22.454	27.7765	30.5967	32.7145	41.6288
is-lsi	51.4886	4.13057	41.8774	48.1798	51.5938	53.9613	63.5045
is-lsn	12.9951	3.25442	5.59532	10.9934	12.5775	14.5504	30.0224
is-lss	69.1118	4.76435	55.0828	65.8729	69.2566	72.143	82.1623
is-maps	109.252	5.26369	98.2221	105.437	109.89	112.869	126.882
is-mfo	75.1409	4.15259	65.834	71.8172	74.7421	77.7779	86.4808
is-mipr	81.2715	4.60708	68.5655	78.2847	81.3437	84.4792	93.9632
is-mla	151.483	7.62761	136.27	145.962	151.421	155.571	179.542
is-mli	63.3452	4.49303	54.3011	60.0229	63.3859	65.9679	79.111
is-mpps	99.6022	4.80808	89.7151	95.8168	100.218	102.756	115.164
is-pgl	130.753	7.37554	116.262	125.555	130.325	136.317	152.569
is-pin	78.9043	6.79447	61.8606	73.882	78.7192	83.796	93.3295
is-pirt	54.2282	5.95498	41.9788	50.1091	53.282	58.0757	68.2999
is-pis	63.32	7.13861	46.6596	57.5548	63.4983	68.6498	81.2134
is-pla	93.3516	5.42431	80.2731	89.5516	93.1962	97.4711	107.593
is-plp	75.1954	4.96777	64.8826	71.8354	74.5675	78.4214	88.9517
is-pss	94.1083	9.11831	75.477	86.7477	93.8502	101.11	114.757
is-sfo	76.0898	4.47236	66.8325	73.313	75.5006	78.571	88.3389
is-sij	72.0012	5.75163	56.9769	68.2851	72.1161	76.0989	86.2251
is-sps	114.938	5.59348	102.761	111.19	114.977	119.015	132.158
lfo-lit	45.5272	3.84988	34.7828	42.9594	45.2402	47.9741	56.1266
lfo-lsi	15.4047	2.35598	7.41554	14.1276	15.4318	16.7174	22.1764
lfo-lsn	45.5627	3.85031	37.5492	42.6242	45.5604	47.9854	54.2677
lfo-lss	23.5991	4.26884	8.55666	20.9965	23.5725	26.2982	33.8058
lfo-maps	69.0168	4.46942	57.874	66.0816	69.0438	71.4232	84.9972
lfo-mfo	35.5535	2.93157	29.915	33.5236	35.2048	36.8934	44.7514
lfo-mipr	46.7982	3.21536	37.5269	44.4826	46.8524	48.8619	55.09
lfo-mla	149.027	7.28137	134.053	144.065	147.831	153.004	175.084
lfo-mli	62.8111	5.41844	49.8666	59.4672	62.5468	66.2334	83.6683
lfo-mpps	63.628	4.02457	55.8611	60.7668	63.3497	66.0866	78.5766
lfo-pgl	158.565	7.19854	140.571	153.824	158.3	163.177	182.829
lfo-pin	117.972	7.00396	102.536	113.278	117.554	123.012	136.711
lfo-pirt	90.6119	6.2402	75.7516	86.0647	90.2319	94.2485	109.032
lfo-pis	103.528	7.85397	83.8925	98.4223	103.279	109.131	128.267
lfo-pla	48.3065	4.28619	38.7467	45.2345	48.5844	50.6239	59.3191
lfo-plp	37.7499	4.15066	29.1311	35.0713	37.6201	40.2134	54.7958
lfo-pss	133.797	9.0125	114.577	126.388	134.233	141.267	160.482
lfo-sfo	28.0892	3.93582	20.2201	25.0896	27.5744	30.4415	39.4253
lfo-sij	86.8356	5.93335	72.7883	82.7827	87.3259	90.7906	102.934
lfo-sps	74.2391	4.72093	62.0451	71.1399	74.515	76.9295	93.3586
lit-lsi	37.1333	3.89336	28.4357	34.3618	37.0165	39.8083	47.0038
lit-lsn	21.1287	2.48714	14.8586	19.4333	21.2233	22.6821	28.8889
lit-lss	58.8298	4.42563	43.6883	55.5498	58.4784	62.0415	68.982
lit-maps	111.83	5.67115	99.9289	108.122	112.012	115.668	128.945
lit-mfo	74.3913	3.83389	66.2179	71.8887	74.0902	76.7308	86.2695
lit-mipr	77.4101	4.42393	65.2882	74.7181	77.2869	80.4629	89.6337
lit-mla	146.847	7.59041	125.585	142.646	146.244	151.188	171.892
lit-mli	69.7914	4.99458	57.6666	66.2243	69.8269	72.886	87.2844
lit-mpps	105.4	5.2101	93.8446	101.894	105.638	108.594	122.349
lit-pgl	147.183	7.31403	131.25	141.871	147.049	151.999	168.065
lit-pin	101.612	6.69535	78.9986	97.1748	102.799	105.874	118.563
lit-pirt	75.1963	6.05533	53.6208	71.7461	74.8535	79.2158	93.1625
lit-pis	86.9433	7.25056	64.989	81.9362	87.3569	91.5012	104.354
lit-pla	92.7796	5.50867	80.7953	89.7578	92.7824	96.2035	109.858
lit-plp	74.1744	4.82089	61.3541	71.0406	74.2273	77.6249	84.7669
lit-pss	117.494	8.59854	93.566	111.54	117.098	124.433	136.101
lit-sfo	72.6767	4.4636	63.6864	69.3504	72.5956	75.7473	83.0613
lit-sij	87.1203	6.11387	72.9284	83.5473	87.2721	91.2149	105.08
lit-sps	118.502	5.99739	104.28	114.483	119.161	122.436	137.981
lsi-lsn	43.5291	3.61903	36.0461	40.9624	43.3822	45.7084	54.1756
lsi-lss	23.8978	3.90544	11.3222	22.1018	24.1801	26.1879	32.8451
lsi-maps	81.9482	5.21553	69.4993	79.0468	81.6074	85.8394	97.6734
lsi-mfo	48.0652	3.40625	39.6709	45.7136	48.1438	50.1014	58.1698
lsi-mipr	56.0224	3.69998	45.8038	53.5499	56.0415	58.629	64.804
lsi-mla	142.659	7.25742	121.546	138.473	142.416	146.551	172.824
lsi-mli	62.5076	5.23229	50.2286	59.0101	62.2766	65.1349	84.3545
lsi-mpps	77.5047	4.83289	65.2893	74.1598	77.2735	80.9729	91.7573
lsi-pgl	157.694	7.21907	142.298	152.415	156.92	162.941	180.651
lsi-pin	118.395	6.97546	103.699	113.019	117.976	123.229	135.773
lsi-pirt	90.3653	6.11892	76.5299	86.0787	89.0091	94.9604	109.363
lsi-pis	104.095	7.77373	84.451	98.6481	103.805	109.762	124.95
lsi-pla	58.8489	5.06109	45.947	55.6929	58.8736	61.6754	72.0913
lsi-plp	44.0948	3.64091	29.6905	41.4029	43.7411	46.3674	54.17
lsi-pss	134.621	8.96061	115.988	128.769	134.595	140.569	157.553
lsi-sfo	38.3384	3.9596	24.5249	35.7723	38.1063	41.0813	47.1669
lsi-sij	87.9214	6.15105	75.3073	83.5743	87.4002	92.5339	108.119
lsi-sps	86.9435	5.41472	72.8952	83.5443	87.1113	90.6306	101.098
lsn-lss	63.7165	4.31521	51.6796	60.963	63.3603	66.1251	76.0453
lsn-maps	105.475	5.44701	95.4855	101.298	105.472	108.681	123.381
lsn-mfo	69.1672	3.97752	61.0038	66.3064	68.6294	71.7094	80.2485
lsn-mipr	73.2558	4.37507	62.2068	70.6302	73.0986	75.9546	86.6377
lsn-mla	154.776	7.55449	137.973	150.695	154.83	158.645	183.678
lsn-mli	68.3017	4.68673	57.2998	64.826	68.1156	71.0612	85.8617
lsn-mpps	97.1939	4.96827	86.6495	93.513	97.5353	99.9442	113.297
lsn-pgl	141.627	7.37202	124.196	136.313	141.689	146.99	164.602
lsn-pin	91.0527	6.5606	72.3873	86.7367	91.6916	95.5816	107.302
lsn-pirt	65.775	6.09666	50.7373	60.9104	65.2531	69.3711	82.3302
lsn-pis	75.5544	7.09363	57.1193	69.7414	76.3273	80.2522	95.3778
lsn-pla	90.3953	5.34795	76.0319	87.1316	90.0457	94.169	108.948
lsn-plp	73.7436	4.61233	64.2171	70.0214	73.9721	76.1911	86.0134
lsn-pss	106.391	8.99	86.9685	99.2312	106.592	113.079	128.943
lsn-sfo	71.7993	4.42948	63.953	68.4729	71.4078	74.6456	85.6972
lsn-sij	81.0544	5.89997	66.5289	76.9608	81.0706	84.3815	103.068
lsn-sps	112.46	5.83166	101.146	108.266	112.964	115.654	130.223
lss-maps	73.0545	4.86802	60.6025	69.5093	72.997	76.1912	85.7181
lss-mfo	48.7508	3.67707	39.3345	46.119	48.6751	51.2026	58.9086
lss-mipr	61.8224	4.40775	52.9076	58.4379	61.6611	65.1644	72.8165
lss-mla	134.072	7.08167	119.694	129.75	134.137	137.219	159.725
lss-mli	58.4024	5.52428	40.2589	54.9297	58.189	62.2316	76.5852
lss-mpps	69.4823	4.41537	61.1703	65.9531	68.9799	72.4872	83.2729
lss-pgl	158.499	6.95005	143.194	153.603	157.436	163.608	178.495
lss-pin	125.885	6.95171	110.184	121.127	125.362	129.998	145.169
lss-pirt	98.2877	6.34971	85.2925	93.3806	97.8188	102.348	120.739
lss-pis	112.841	8.08959	94.8522	107.101	112.099	117.549	133.729
lss-pla	41.5334	4.49983	31.8856	38.3919	40.7473	44.477	55.9934
lss-plp	26.1901	3.01472	19.7971	24.2238	25.5458	28.1439	33.075
lss-pss	141.855	8.38116	121.994	134.863	142.053	148.068	163.644
lss-sfo	23.7609	2.8617	17.0445	21.8553	23.6413	25.5149	32.8808
lss-sij	86.6631	5.81341	74.623	82.136	86.678	90.4392	103.562
lss-sps	73.7701	4.79824	61.0811	70.362	73.4722	76.942	86.9142
maps-mfo	39.3286	3.28082	32.5244	36.8542	39.3428	41.5488	48.4972
maps-mipr	49.6635	4.46032	37.776	46.6905	49.6506	52.5198	63.7698
maps-mla	195.183	8.81534	178.612	189.528	195.134	199.974	224.005
maps-mli	110.786	7.15346	93.0101	105.772	110.877	114.99	129.467
maps-mpps	14.7879	2.34443	8.58658	13.0261	14.7562	16.4922	21.723
maps-pgl	201.374	9.70828	179.857	195.038	201.267	206.917	227.058
maps-pin	163.492	9.33536	141.465	156.656	163.48	169.546	186.286
maps-pirt	140.741	8.25506	119.443	134.786	140.674	146.111	159.343
maps-pis	150.49	9.76929	130.85	143.013	149.55	157.992	174.276
maps-pla	40.4956	4.02649	31.5046	37.5236	40.4823	43.3394	49.5922
maps-plp	67.8126	7.04615	49.4389	63.4428	68.1525	73.014	83.8322
maps-pss	176.793	11.0003	153.837	168.465	176.05	185.111	201.02
maps-sfo	50.4329	4.04443	39.2023	47.9661	50.6053	53.1216	63.1467
maps-sij	129.586	7.38388	113.572	124.625	129.226	134.512	149.707
maps-sps	18.8776	2.26815	13.3256	17.2394	19.0142	20.3704	24.7784
mfo-mipr	20.4232	3.33082	12.2614	17.9557	20.2685	22.4055	29.8461
mfo-mla	179.448	7.93554	164.619	174.36	179.192	184.056	206.548
mfo-mli	90.6363	6.0102	78.597	86.7143	90.1521	93.6633	109.337
mfo-mpps	36.6976	3.14326	29.2383	34.4235	36.8455	38.7679	45.3123
mfo-pgl	183.786	8.38812	165.555	178.688	183.171	188.606	207.604
mfo-pin	140.45	8.08368	122.817	134.517	139.997	146.692	162.221
mfo-pirt	115.408	7.11986	99.5048	110.214	115.104	119.323	132.452
mfo-pis	125.926	8.42999	108.135	120.176	125.477	132.24	148
mfo-pla	42.3516	3.66152	31.8227	40.1354	42.4886	45.0025	52.4452
mfo-plp	54.0196	5.9978	41.4674	49.7015	53.4189	58.3101	71.1987
mfo-pss	155.048	9.90508	130.83	148.025	155.784	161.929	179.126
mfo-sfo	33.2441	3.08672	26.8056	30.9162	32.9403	35.4525	42.2665
mfo-sij	111.372	6.65424	96.472	106.777	111.943	115.249	131.234
mfo-sps	51.2235	3.68903	42.2083	48.6125	51.3342	53.8055	64.1575
mipr-mla	194.377	8.74904	177.585	188.653	194.109	199.299	224.583
mipr-mli	106.66	6.71641	91.4941	102.027	106.111	111.073	128.269
mipr-mpps	50.7517	3.83936	42.456	48.4523	50.3705	53.2507	64.4951
mipr-pgl	198.752	9.13224	177.676	192.86	197.831	204.258	223.657
mipr-pin	152.31	8.5574	132.781	146.788	152.349	158.766	175.621
mipr-pirt	127.286	7.66926	109.97	122.534	126.524	132.272	146.276
mipr-pis	137.168	8.8551	118.522	131.078	136.458	143.888	160.533
mipr-pla	60.4969	4.26883	51.0318	57.5176	60.8084	62.8622	73.5052
mipr-plp	72.0369	6.44358	55.3741	67.4568	71.5331	76.7228	92.6875
mipr-pss	166.892	10.5359	142.114	159.351	166.937	174.53	191.785
mipr-sfo	50.6333	3.82469	42.0467	47.8444	50.5868	52.8381	64.6794
mipr-sij	127.349	7.10551	110.447	122.724	127.604	132.325	148.475
mipr-sps	65.2833	4.92326	52.7528	61.5764	65.7628	68.6808	77.9981
mla-mli	98.8547	4.58742	89.3714	95.8361	98.2812	101.723	110.357
mla-mpps	188.312	8.24039	172.436	182.492	188.425	193.066	213.801
mla-pgl	112.076	10.4384	88.6916	105.153	112.179	118.255	138.845
mla-pin	136.821	7.75249	119.235	131.949	136.313	142.444	154.037
mla-pirt	126.147	6.80414	111.97	121.444	125.795	130.876	143.878
mla-pis	137.848	8.19831	119.199	132.747	136.937	143.185	159.219
mla-pla	155.443	8.13718	137.617	148.982	155.141	160.573	177.712
mla-plp	128.819	8.5374	108.414	123.091	127.604	133.686	157.332
mla-pss	145.734	8.44522	123.974	140.261	145.833	151.464	161.139
mla-sfo	149.665	6.99133	133.884	145.414	148.785	154.506	177.743
mla-sij	102.695	5.77857	87.3981	99.0145	102.932	106.257	118.567
mla-sps	186.368	8.50685	167.971	180.693	185.928	192.265	213.018
mli-mpps	100.713	6.62098	82.1377	95.8974	100.635	105.06	119.77
mli-pgl	100.771	5.95311	87.1582	96.8915	100.851	104.74	118.113
mli-pin	77.4115	5.71835	62.4813	73.4726	77.2971	80.6617	94.2907
mli-pirt	53.4562	5.47009	41.6801	49.348	53.0929	56.7228	70.4745
mli-pis	68.556	6.84762	51.9557	63.848	68.1623	72.702	87.1809
mli-pla	77.3029	6.69259	60.695	73.1875	76.9674	81.1327	94.1198
mli-plp	48.4928	7.8269	31.6798	44.1311	47.9438	53.1131	70.1395
mli-pss	92.428	6.9302	75.6859	87.7503	91.8986	97.3587	109.664
mli-sfo	67.7304	6.09819	52.8056	63.5285	67.3159	71.0874	89.7345
mli-sij	30.241	5.36543	18.1782	26.5544	30.3718	33.68	43.5488
mli-sps	106.135	7.04083	89.0558	100.627	106.561	109.953	126.189
mpps-pgl	188.553	9.3255	167.169	182.334	188.259	193.966	215.671
mpps-pin	150.268	8.78545	132.813	143.531	149.956	156.408	174.141
mpps-pirt	128.352	7.5715	108.042	122.958	127.69	134.314	147.501
mpps-pis	137.539	9.12029	120.437	130.738	137.494	144.769	162.244
mpps-pla	37.5093	3.72694	28.1987	35.2691	37.4328	39.8165	46.656
mpps-plp	61.3048	6.5827	45.6998	56.7694	61.6185	66.1914	76.8782
mpps-pss	163.226	10.5046	138.522	155.706	163.436	171.064	187.69
mpps-sfo	46.4714	3.47539	37.7691	43.9662	46.5297	49.2848	57.0342
mpps-sij	117.546	7.11519	102.33	112.676	117.456	121.814	138.994
mpps-sps	20.9003	2.78075	14.2331	19.2276	20.9601	22.5243	28.9543
pgl-pin	61.368	6.73778	44.59	56.9747	60.9893	65.4623	84.2318
pgl-pirt	77.6921	6.08366	62.4963	73.9397	77.5122	81.5543	93.5575
pgl-pis	74.7749	6.52057	60.5243	70.0265	74.1085	79.1524	94.2179
pgl-pla	172.845	9.11272	146.522	166.654	173.065	178.757	196.82
pgl-plp	147.04	9.50793	120.682	140.904	147.136	152.719	172.941
pgl-pss	56.9158	8.224	37.8204	51.7412	56.6734	61.6726	79.0899
pgl-sfo	166.163	7.93604	149.458	160.623	165.361	171.147	191.392
pgl-sij	74.1565	5.31648	60.5168	70.7466	73.987	77.235	90.1442
pgl-sps	195.112	9.76645	172.496	188.29	194.996	201.113	221.707
pin-pirt	28.7287	4.64785	17.2224	25.7284	29.0338	31.9846	38.6564
pin-pis	16.7953	4.19502	6.99163	14.0628	16.6422	19.4171	28.978
pin-pla	142.002	8.57522	117.825	135.86	141.781	148.236	163.284
pin-plp	118.526	8.50053	96.624	112.855	117.961	123.952	144.966
pin-pss	17.3705	6.07648	6.24788	12.392	16.6029	21.0959	34.8848
pin-sfo	131.675	7.80415	112.618	126.618	131.806	136.621	150.596
pin-sij	53.3741	4.923	37.6774	49.8837	53.336	57.2137	64.5645
pin-sps	162.09	9.46247	141.45	155.031	161.366	168.469	185.744
pirt-pis	16.6773	5.92848	0.524611	13.4196	16.5833	20.6943	34.5947
pirt-pla	117.472	7.80227	100.582	112.033	116.296	123.267	135.026
pirt-plp	92.9787	7.93824	75.1948	87.6443	91.7794	98.5828	119.827
pirt-pss	45.2471	7.56293	28.4088	39.016	45.1383	49.7396	63.7986
pirt-sfo	105.499	7.08342	88.7055	101.295	105	110.068	125.76
pirt-sij	37.3194	4.39849	25.3185	34.1959	37.4007	40.8547	47.0888
pirt-sps	140.069	8.19409	119.731	133.868	139.529	146.536	159.163
pis-pla	129.881	9.21709	111.89	123.712	129.077	137.197	149.512
pis-plp	106.9	9.20676	85.5831	100.756	106.326	112.763	129.93
pis-pss	31.9444	7.50535	15.1729	26.0287	31.4114	37.2126	50.8502
pis-sfo	118.545	8.68472	97.6011	112.521	118.112	123.427	143.124
pis-sij	48.7798	6.32205	31.5482	44.1555	48.9249	53.3183	65.0879
pis-sps	150.168	9.91271	126.395	142.483	149.354	158.032	175.258
pla-plp	30.4115	5.94416	16.1386	26.2799	30.5879	33.8858	50.129
pla-pss	156.348	9.9653	130.489	148.52	156.8	163.088	178.423
pla-sfo	21.1051	3.85374	12.1577	18.0918	21.2486	23.5382	31.4681
pla-sij	100.156	7.11512	82.3221	95.1361	99.8536	104.543	117.623
pla-sps	34.4374	4.15348	24.9598	31.5322	34.38	36.944	46.2628
plp-pss	133.561	9.69199	105.054	126.661	133.709	140.722	156.547
plp-sfo	23.4486	5.53934	11.7632	19.4323	22.6307	28.0123	37.3941
plp-sij	74.3098	8.03271	53.8186	69.0747	74.2443	79.4074	100.253
plp-sps	63.0994	6.7396	46.1301	58.7122	63.5895	67.5042	81.6619
pss-sfo	146.861	9.64562	125.188	139.011	146.65	153.797	173.568
pss-sij	66.5045	5.99755	53.7088	61.8358	66.6917	70.6515	83.4854
pss-sps	175.044	10.9734	149.953	165.697	175.542	183.001	198.917
sfo-sij	92.6618	6.65401	76.8357	88.1033	92.9822	97.2488	110.734
sfo-sps	50.8312	4.07043	39.7419	48.081	51.0729	53.4411	64.1848
sij-sps	124.337	7.3964	105.14	119.191	123.795	129.066	145.106
