# Supplementary material for: Evaluating the Effectiveness of Coxal Bone Measurements for Sex Estimation via Machine Learning
Source: Biology (Basel). 2025 Jul 17;14(7):866. doi: 10.3390/biology14070866 (PMC12292766; doi:10.3390/biology14070866)
Supplement: Supplementary file 1 [file biology-14-00866-s001.zip › Table S3 Descriptive statistics of the interlandmark distances of the male and female right coxal bones.xlsx]

## Sheet: Males
Measurements	mean	std	min	25%	50%	75%	max
ai-ain	99.9432	5.66764	86.0815	95.6959	100.208	102.927	114.725
ai-ais	83.24	5.00887	71.9355	80.0485	83.1255	86.6617	95.8749
ai-ap	32.9316	4.29157	22.924	30.1562	33.0875	35.4896	45.2588
ai-as	54.0531	3.31091	46.7553	51.8896	54.1545	55.9926	63.6843
ai-asa	57.8821	3.58559	50.7448	55.2809	58.0992	59.7306	69.8311
ai-ass	123.403	6.70116	101.84	119.008	123.196	127.513	144.432
ai-gsn	69.3442	4.67741	56.5056	66.9036	69.5658	71.9891	85.7445
ai-ifo	44.1157	3.40467	36.1177	41.389	43.7589	46.5864	53.7326
ai-iipr	66.4064	4.65154	57.4519	63.5537	66.4126	69.2384	79.5476
ai-iit	58.2657	4.40006	47.523	55.497	58.1661	60.8527	69.7209
ai-ips	92.0292	5.44338	79.0296	88.3044	91.9581	95.1912	109.672
ai-is	53.9137	4.21073	43.101	51.144	53.4524	56.0517	67.8814
ai-lfo	34.9037	3.47954	27.7799	32.3802	34.6453	36.8549	46.3303
ai-lit	25.4473	4.91237	17.0285	22.2528	24.7446	27.7595	47.9671
ai-lsi	22.2278	3.00165	15.6634	20.2731	22.048	24.1361	34.6126
ai-lsn	41.9689	4.38728	21.5627	39.9435	42.1855	44.1514	55.1669
ai-lss	43.0792	3.58237	35.9778	40.8313	43.1393	45.4058	56.5805
ai-maps	100.25	6.06467	86.2726	96.7148	100.182	103.741	119.887
ai-mfo	67.7831	4.81774	57.1194	64.4335	67.7254	70.6553	82.1267
ai-mipr	75.844	5.08601	63.6159	72.2739	76.1604	79.105	90.97
ai-mla	153.582	7.64516	136.627	147.895	153.459	157.513	173.981
ai-mli	74.2327	5.96315	53.396	70.2171	73.9943	78.0916	91.5404
ai-mpps	93.9379	5.527	79.5707	91.0901	94.0079	97.0634	112.065
ai-pgl	163.311	8.48978	143.382	157.195	163.001	169.269	187.585
ai-pin	116.174	7.38644	100.441	111.041	115.695	121.033	140.158
ai-pirt	87.8797	5.45563	72.0745	84.8906	87.4803	90.8173	105.754
ai-pis	97.6252	7.41376	83.4751	92.0363	97.286	103.129	117.333
ai-pla	83.0856	5.86659	71.6881	79.0818	82.6129	86.8063	100.27
ai-plp	66.6254	4.56905	57.3683	63.6667	66.5667	69.7556	81.7947
ai-pss	135.938	10.4396	105.767	128.039	135.229	143.139	166.677
ai-sfo	62.0984	4.62749	52.1426	59.3355	61.8203	64.5053	77.4103
ai-sij	93.1174	6.15966	75.2298	89.227	92.0965	97.3795	109.792
ai-sps	106.613	6.42179	90.135	102.059	107.114	110.451	129.207
ain-ais	22.5451	4.63804	11.3966	19.6439	22.3046	24.9229	39.9726
ain-ap	80.9345	5.83795	64.9622	76.764	80.6506	84.5208	95.4514
ain-as	57.7178	5.40632	43.7987	53.6174	57.7946	61.1775	72.4779
ain-asa	44.2341	4.66435	32.4851	41.3769	43.6179	46.8736	54.8237
ain-ass	24.5461	4.00143	13.3021	21.9782	24.0074	27.2275	35.877
ain-gsn	86.2117	4.65257	74.6187	82.538	86.3019	89.6393	97.0205
ain-ifo	132.631	7.13006	116.142	127.636	132.647	136.153	152.339
ain-iipr	154.465	8.09648	136.586	148.806	154.194	159.021	180.539
ain-iit	156.003	7.94814	136.867	150.536	156.656	160.832	180.365
ain-ips	144.693	8.53029	122.728	139.642	144.824	149.483	170.637
ain-is	125.302	6.7041	108.614	120.989	125.12	129.755	141.574
ain-lfo	102.35	6.60111	86.0664	97.8998	102.134	107.15	117.947
ain-lit	115.669	7.54439	100.541	110.512	115.421	120.33	136.815
ain-lsi	95.9528	5.96173	82.5442	92.0704	95.6889	99.5027	114.189
ain-lsn	124.374	7.19683	101.43	119.747	124.277	129.698	141.1
ain-lss	79.7539	6.36514	64.5686	74.2593	80.3761	83.9363	95.4144
ain-maps	137.509	8.67762	116.254	133.084	137.731	142.171	163.394
ain-mfo	126.967	7.55454	107.579	122.294	126.767	130.975	148.929
ain-mipr	148.297	8.36557	127.27	143.4	148.28	153.909	174.266
ain-mla	73.1113	6.25768	57.9258	68.8809	72.6008	77.578	92.1383
ain-mli	66.1075	4.35123	55.0612	62.9286	66.4242	68.9848	83.523
ain-mpps	131.381	7.81782	111.805	127.277	131.795	136.408	156.12
ain-pgl	138.971	7.7717	116.576	135.251	139.328	143.266	158.862
ain-pin	135.497	7.32652	117.7	130.646	135.412	140.63	154.856
ain-pirt	116.264	6.5069	99.8789	111.646	116.51	120.137	131.792
ain-pis	127.286	8.04653	109.882	122.082	127.148	132.952	145.208
ain-pla	99.6156	7.72899	82.4849	93.5989	99.1749	104.499	123.131
ain-plp	73.5244	7.08728	53.5177	69.0468	73.3076	77.7445	91.9411
ain-pss	149.744	8.13737	131.356	144.34	150.012	155.833	167.584
ain-sfo	96.0167	6.40644	81.1378	91.7032	96.0924	100.019	112.639
ain-sij	81.179	4.98861	66.8651	77.8271	80.9173	84.5877	91.6786
ain-sps	127.765	8.25226	105.724	122.857	128.802	132.671	151.231
ais-ap	70.0696	4.93483	58.8849	67.0365	70.5327	73.2805	84.9965
ais-as	36.8407	4.27381	22.6214	33.8925	37.2864	39.4078	48.2237
ais-asa	26.1023	4.15889	14.4807	23.5401	26.4918	29.0667	35.6243
ais-ass	43.5167	5.91627	23.2145	39.4481	43.4619	47.7279	59.6606
ais-gsn	82.4102	4.9435	70.5074	78.6017	82.0224	85.8286	98.3467
ais-ifo	113.587	5.9614	98.9697	109.305	113.504	116.925	132.468
ais-iipr	134.384	6.93546	119.12	129.292	134.848	139.237	151.902
ais-iit	137.568	6.97002	118.885	132.295	137.512	141.933	156.998
ais-ips	124.85	6.99466	108.312	120.417	125.067	129.275	145.497
ais-is	113.298	6.02037	97.8784	108.79	113.106	118.047	132.863
ais-lfo	83.2306	5.63748	69.2826	79.9972	83.0836	86.8907	96.6235
ais-lit	101.436	6.87948	82.0188	96.8222	101.561	105.336	118.766
ais-lsi	77.0449	4.91308	65.3555	73.8396	76.9841	80.2854	92.0173
ais-lsn	110.595	6.5539	92.7995	106.993	110.174	114.84	129.853
ais-lss	58.8766	4.98955	47.6016	55.0712	58.6491	62.1468	71.4462
ais-maps	117.891	6.99897	102.09	113.97	117.903	121.798	137.823
ais-mfo	106.669	6.1307	90.3282	101.982	106.933	110.767	125.513
ais-mipr	127.4	6.96502	110.659	122.433	127.856	131.509	148.892
ais-mla	94.3613	6.80464	80.3867	90.2584	93.3698	98.8539	119.39
ais-mli	61.6532	5.01902	52.3158	57.9625	61.5251	64.992	75.2903
ais-mpps	112.874	6.3786	97.0865	108.71	113.208	117.355	132.488
ais-pgl	148.765	7.69903	131.248	144.066	149.063	153.732	168.203
ais-pin	135.476	7.83525	115.678	130.036	135.206	140.531	160.144
ais-pirt	113.105	6.7758	94.3414	108.151	113.218	116.836	133.118
ais-pis	124.573	8.5774	106.314	118.584	124.071	130.52	143.26
ais-pla	80.6267	6.30733	67.4738	76.2809	81.1942	84.8604	102.757
ais-plp	56.2418	5.72503	42.3924	51.8812	56.3274	60.699	71.573
ais-pss	151.433	8.88557	130.828	145.253	151.083	157.857	171.13
ais-sfo	75.5607	4.86847	64.0675	72.0393	75.1318	79.0984	90.2124
ais-sij	81.3412	5.43411	67.1294	77.7529	81.1884	84.453	93.9843
ais-sps	109.608	6.81051	93.4358	105.414	109.855	114.355	130.331
ap-as	54.4411	3.60465	45.41	51.8226	54.5037	56.4762	65.5198
ap-asa	47.2783	3.76674	37.0759	44.4616	46.9972	49.7687	57.4122
ap-ass	103.999	6.73057	87.9855	99.2872	104.094	108.125	122.57
ap-gsn	49.6424	4.15779	40.3879	46.8371	49.402	52.0642	64.067
ap-ifo	74.4609	5.67367	62.9789	70.3723	73.7645	78.3173	91.4393
ap-iipr	98.2356	6.72868	85.1201	92.9702	98.542	101.915	120.922
ap-iit	87.8829	6.84803	74.4849	82.8222	87.6129	92.6209	111.76
ap-ips	117.138	6.56988	102.005	112.97	117.342	120.085	139.585
ap-is	60.1767	5.00872	49.3649	57.0889	59.8058	62.9159	75.3541
ap-lfo	58.0686	4.35635	50.3586	55.4628	57.5226	60.2502	71.3503
ap-lit	39.8768	6.71378	27.4389	34.3447	39.8656	43.4149	62.0652
ap-lsi	46.0931	4.46322	37.1847	42.9492	45.3866	48.905	59.7136
ap-lsn	54.7327	5.57862	34.2716	51.462	54.4929	58.1106	69.6041
ap-lss	56.5514	3.50831	48.0956	54.3342	56.3131	58.4735	67.0674
ap-maps	122.609	7.06037	104.552	118.193	122.254	126.693	144.244
ap-mfo	93.563	5.9117	79.9515	89.8503	92.8326	97.4214	111.882
ap-mipr	106.139	6.63676	91.8341	101.511	106.504	109.978	123.659
ap-mla	124.368	7.59191	105.674	119.67	124.27	129.072	143.16
ap-mli	58.3083	4.95702	45.3839	54.7162	58.4482	61.0802	71.4087
ap-mpps	114.1	6.36187	98.493	110.27	113.691	117.273	134.098
ap-pgl	139.142	7.49918	119.859	133.848	139.155	143.594	161.755
ap-pin	100.264	6.57078	85.1325	95.542	99.7953	104.183	124.769
ap-pirt	73.1865	5.319	60.2557	70.0487	72.5965	76.401	89.5037
ap-pis	83.9741	7.11691	71.6056	78.0632	83.868	89.4233	106.132
ap-pla	97.5125	6.60314	82.2296	92.4873	97.5723	101.215	116.514
ap-plp	71.346	5.8842	58.2918	66.8574	71.5224	74.8917	86.2086
ap-pss	119.586	9.38892	94.4414	112.543	119.09	125.948	146.281
ap-sfo	79.5495	5.65671	66.5267	75.8398	79.4328	82.8144	94.5976
ap-sij	75.3276	5.98321	59.2583	71.3958	74.6824	79.1096	90.8951
ap-sps	124.47	6.96814	108.181	120.429	124.4	128.611	145.367
as-asa	20.6543	3.70029	10.0008	18.4374	20.9959	22.828	33.1833
as-ass	79.5879	6.62323	60.2361	75.0306	79.322	84.6594	96.228
as-gsn	74.2551	4.64987	62.0719	71.066	73.6713	77.019	90.2139
as-ifo	78.1252	4.70881	67.0029	74.8449	77.6927	80.9755	89.1972
as-iipr	98.2023	5.90736	81.2532	93.5373	98.5588	101.994	115.646
as-iit	103.489	5.55779	89.953	99.93	103.546	107.234	120.704
as-ips	91.5993	5.89388	72.9064	87.6438	91.7372	96.0946	104.201
as-is	87.8268	4.70084	77.9947	84.194	86.9315	90.7855	100.632
as-lfo	47.8299	4.52968	34.9458	44.6916	48.0421	50.7626	57.5075
as-lit	74.3566	5.59467	63.7466	70.4646	73.7327	77.4587	89.9646
as-lsi	42.6691	3.46576	34.3232	40.3334	42.3081	44.8956	53.2598
as-lsn	82.5668	4.97814	64.4327	79.2725	82.1567	86.0767	94.4129
as-lss	22.472	4.22445	10.6428	19.9672	22.2405	25.1722	33.2767
as-maps	87.7706	6.09529	68.3984	84.0146	87.5563	92.4822	102.122
as-mfo	71.5212	4.88051	55.1296	68.7191	71.8909	74.1934	82.9377
as-mipr	91.3129	5.95835	76.6826	86.4855	91.5245	95.5706	106.977
as-mla	125.5	7.41435	110.776	120.284	125.339	129.613	149.11
as-mli	57.2335	5.88773	44.8159	53.1471	56.9876	61.2018	74.8125
as-mpps	82.9157	5.32526	66.1803	79.5218	83.0077	86.8273	95.6962
as-pgl	157.486	7.75801	140.788	152.15	157.183	162.139	179.708
as-pin	128.467	7.7597	109.989	123.269	127.547	133.716	150.839
as-pirt	102.481	6.42082	85.0451	98.2317	101.165	106.167	118.531
as-pis	113.832	7.99775	96.7805	108.622	113.167	119.733	133.386
as-pla	54.1521	5.35024	39.372	50.1682	54.8037	58.0804	66.0948
as-plp	32.1113	4.00057	24.3103	29.2558	31.3442	34.0341	50.6238
as-pss	146.461	9.80434	119.55	140.184	145.338	152.48	174.404
as-sfo	42.4771	4.44939	34.2679	39.3429	42.4986	45.3063	55.0948
as-sij	80.6437	5.88421	66.3186	76.9168	80.6725	83.856	95.8661
as-sps	84.038	5.83646	64.9818	80.4302	83.698	88.7597	97.2364
asa-ass	67.0827	5.7918	49.6821	63.2307	66.7091	70.3382	85.2297
asa-gsn	70.3213	4.93892	60.7792	66.9688	69.683	73.3184	88.5125
asa-ifo	90.9044	5.0228	78.6294	87.2141	90.6993	94.4497	104.575
asa-iipr	112.243	5.95898	97.2427	107.803	112.775	116.754	133.025
asa-iit	113.113	6.07648	100.904	108.745	113.007	116.684	133.634
asa-ips	111.269	6.08416	96.6675	107.246	111.589	115.537	129.496
asa-is	92.7459	5.45178	81.5022	88.6469	92.0464	95.5798	112.825
asa-lfo	62.4363	4.58463	52.3401	59.0705	62.2536	65.6491	74.408
asa-lit	77.0694	6.00523	66.2199	72.5751	76.3497	80.3015	96.9974
asa-lsi	53.8582	3.5299	46.0323	51.6887	53.7906	56.0632	66.7671
asa-lsn	88.0764	5.81692	66.0996	84.2954	88.3867	90.9904	105.989
asa-lss	40.0923	4.1773	27.9857	37.2895	39.844	43.6244	48.768
asa-maps	108.148	6.3969	92.1921	104.516	108.436	112.141	125.75
asa-mfo	90.2755	5.19338	74.84	87.1521	90.1914	93.4074	104.054
asa-mipr	108.757	5.92099	95.9381	104.526	109.217	113.151	127.805
asa-mla	108.97	6.73538	96.4186	103.784	108.592	112.922	129.005
asa-mli	55.9042	5.63467	42.78	51.8035	55.2001	59.4405	69.7706
asa-mpps	102.779	5.70121	87.0882	99.1876	103.166	106.306	118.811
asa-pgl	150.151	7.6687	132.618	145.246	149.256	155.295	176.762
asa-pin	125.878	7.76319	109.741	121.16	124.993	131.378	152.576
asa-pirt	100.589	6.74159	84.3818	95.6394	100.384	103.951	120.808
asa-pis	112.266	8.32885	94.1374	106.462	112.104	118.014	132.787
asa-pla	74.1101	5.80863	58.5613	70.5703	74.5492	77.8406	92.3449
asa-plp	48.5297	5.06495	36.2755	45.044	47.9773	51.9001	61.8176
asa-pss	143.635	9.33284	117.521	137.745	142.621	149.507	166.51
asa-sfo	62.5933	4.50792	52.5369	59.649	62.8522	65.7601	77.3616
asa-sij	78.3745	5.75033	65.6934	74.4291	78.4369	81.9509	93.1109
asa-sps	104.072	6.2562	85.8726	100.244	104.676	107.761	120.93
ass-gsn	107.282	5.24164	95.1488	103.394	107.067	111.194	120.848
ass-ifo	155.798	8.10194	131.286	150.614	155.454	160.318	178.452
ass-iipr	177.016	9.2107	151.559	170.985	177.039	182.111	203.642
ass-iit	179.336	8.79403	157.846	173.033	179.588	185.105	203.582
ass-ips	164.288	9.87673	134.699	158.198	164.365	170.353	192.705
ass-is	148.686	7.44739	128.608	142.737	148.502	153.514	167.124
ass-lfo	125.248	7.79061	102.182	120.28	124.77	130.349	142.008
ass-lit	139.398	8.07833	121.975	134.717	138.647	144.434	167.76
ass-lsi	119.173	7.12057	94.0145	114.837	118.37	123.276	140.376
ass-lsn	148.126	7.85753	126.617	142.679	148.105	153.051	170.668
ass-lss	101.569	7.67432	81.128	96.7773	101.113	106.555	120.1
ass-maps	155.147	10.0398	125.258	149.092	155.205	160.558	183.933
ass-mfo	147.885	8.73349	117.872	142.633	147.424	154.335	168.633
ass-mipr	169.535	9.53221	144.617	163.744	169.716	174.85	197.361
ass-mla	65.0194	8.86886	36.4792	59.1829	64.6413	71.5432	83.7579
ass-mli	86.6948	5.02252	75.9556	82.9919	87.1851	89.7079	105.091
ass-mpps	149.886	9.43157	121.724	143.279	150.25	155.535	177.733
ass-pgl	147.468	9.45063	122.747	141.441	147.438	153.61	171.947
ass-pin	153.149	8.10231	135.817	148.281	152.849	158.789	171.513
ass-pirt	136.296	7.19838	118.122	131.393	136.13	141.15	154.622
ass-pis	146.853	8.34404	127.547	140.682	146.759	152.815	170.254
ass-pla	117.025	9.20952	94.0992	110.338	116.427	122.882	140.674
ass-plp	93.7246	8.17415	70.9602	88.0347	93.278	99.0046	113.671
ass-pss	165.798	8.71496	147.96	159.656	165.312	172.539	183.263
ass-sfo	116.07	8.09571	92.1559	111.343	115.244	120.709	136.463
ass-sij	98.6424	5.60639	86.5912	94.535	98.3854	102.976	114.541
ass-sps	143.631	9.92828	114.224	137.31	143.879	150.032	170.879
gsn-ifo	94.3369	6.09003	78.6042	90.6756	93.8959	97.2951	117.838
gsn-iipr	119.819	6.86876	104.406	115.317	119.652	123.288	140.082
gsn-iit	112.872	6.44559	97.6983	108.819	112.727	116.744	132.08
gsn-ips	124.2	7.0483	108.742	119.954	123.578	128.642	147.728
gsn-is	53.6847	4.96667	42.741	50.0106	54.187	57.0756	66.5789
gsn-lfo	75.3206	4.98638	64.7542	72.3034	74.842	77.8454	95.588
gsn-lit	64.0178	5.92871	51.2437	60.1755	63.3616	67.4968	82.6111
gsn-lsi	72.0624	5.88676	57.9273	68.0391	71.1082	75.7861	90.7292
gsn-lsn	61.2963	5.59554	48.3392	57.5474	60.9451	64.7074	76.8405
gsn-lss	79.1572	5.15102	64.3707	75.4845	79.1686	81.9395	96.5252
gsn-maps	129.249	7.6059	112.048	124.889	129.12	134.343	157.436
gsn-mfo	105.826	6.69681	90.4807	101.686	105.713	109.225	132.195
gsn-mipr	123.751	7.17052	106.423	118.949	124.228	127.648	147.018
gsn-mla	113.87	5.45632	101.353	110.253	114.056	117.987	127.431
gsn-mli	30.3458	3.59763	16.2035	28.1318	30.289	32.8741	39.8143
gsn-mpps	115.232	6.72068	99.4417	110.918	114.99	119.796	134.628
gsn-pgl	94.5259	5.44242	80.9004	90.9063	94.5636	98.1603	109.308
gsn-pin	55.9564	4.8571	44.849	53.0831	55.9491	59.1206	66.0406
gsn-pirt	31.2874	4.28305	22.2939	28.2174	31.3637	34.202	40.8558
gsn-pis	42.8879	6.32171	28.9614	38.4205	42.588	47.7586	60.6649
gsn-pla	103.445	7.20038	87.2559	98.517	103.39	107.662	131.123
gsn-plp	73.0236	7.29893	56.6268	68.0547	72.6754	77.2754	95.9502
gsn-pss	74.4699	7.16571	53.6836	69.5154	74.632	79.0095	92.2161
gsn-sfo	92.3098	6.48555	76.2553	87.5277	92.4819	97.2577	115.911
gsn-sij	32.1878	3.69356	23.1533	29.5963	31.8602	34.4036	42.3778
gsn-sps	126.748	7.45655	110.008	122.11	126.395	131.269	155.315
ifo-iipr	26.1838	2.99335	18.0183	24.4108	25.9607	27.5102	36.3509
ifo-iit	31.6268	2.9345	24.3177	29.7016	31.6076	33.4541	39.9598
ifo-ips	60.1485	4.79175	49.4875	56.987	60.0956	62.8487	71.7629
ifo-is	56.3699	4.93891	43.6853	53.3223	55.3387	59.8509	71.7449
ifo-lfo	32.2729	4.21949	19.813	28.9682	32.185	35.2926	42.221
ifo-lit	45.8977	3.26881	38.4863	43.5892	45.9241	47.7608	56.784
ifo-lsi	37.6678	3.31139	30.756	35.2412	37.3378	39.9666	46.9709
ifo-lsn	44.3812	3.59538	37.3503	41.7621	44.2708	46.6073	58.0019
ifo-lss	57.7413	4.8081	45.5316	54.1895	57.9519	61.2485	70.0677
ifo-maps	75.5519	5.21155	63.6993	71.8353	75.0275	78.6838	87.654
ifo-mfo	40.1908	5.32532	27.0045	36.7847	39.8647	43.0831	59.3511
ifo-mipr	38.4217	4.04779	30.0227	35.4617	38.4524	41.3306	50.0854
ifo-mla	190.774	9.17634	171.726	184.296	189.499	195.667	218.368
ifo-mli	97.0463	7.35044	76.7667	92.4869	96.563	101.575	120.346
ifo-mpps	70.2167	5.11062	58.6685	66.6282	70.3664	73.6652	82.3954
ifo-pgl	185.267	9.97623	163.424	178.455	184.054	191.875	215.663
ifo-pin	130.315	8.52545	110.661	124.493	130.026	134.869	159.799
ifo-pirt	104.193	6.4111	90.0907	100.238	103.543	108.21	126.975
ifo-pis	111.405	7.84536	88.9316	106.414	111.034	116.535	142.57
ifo-pla	76.4606	5.4433	62.3974	72.8453	75.7998	80.0644	91.1108
ifo-plp	75.4813	5.49322	62.98	71.6159	74.7448	78.141	93.6848
ifo-pss	148.957	11.9365	119.036	140.104	148.985	156.865	180.68
ifo-sfo	57.8741	4.66416	48.3823	54.6786	57.3948	60.6283	74.6266
ifo-sij	113.32	6.98523	98.4015	109.044	112.866	116.625	132.486
ifo-sps	88.6345	6.00388	72.7956	84.4315	88.3045	92.6344	105.854
iipr-iit	29.0798	6.1595	10.8478	25.0443	28.7376	33.3519	47.9631
iipr-ips	58.7336	5.41044	44.517	55.2315	58.4087	61.4424	74.9943
iipr-is	78.5357	5.85312	64.3175	74.14	78.3354	82.6144	94.9891
iipr-lfo	54.4426	3.96344	45.6539	51.7799	54.2759	57.1226	65.414
iipr-lit	68.3885	4.98488	57.1107	65.3974	68.4214	71.6226	86.6866
iipr-lsi	60.1952	4.24111	48.5247	57.2041	60.5425	63.139	73.7953
iipr-lsn	66.7988	4.55623	57.2549	64.0893	66.4618	69.5991	82.2182
iipr-lss	76.5362	5.74036	62.2765	72.5048	76.4044	80.3748	92.8241
iipr-maps	76.4183	5.53876	63.0194	73.0375	76.5992	79.3392	92.3503
iipr-mfo	46.1546	6.14563	32.429	41.2042	45.9022	49.9612	61.3127
iipr-mipr	28.1531	5.1888	16.6399	24.6358	27.9761	30.7122	46.2761
iipr-mla	215.084	10.1783	192.666	207.612	214.73	221.007	242.933
iipr-mli	121.857	8.04751	101.401	116.485	121.104	127.462	146.022
iipr-mpps	75.5966	5.26804	62.8934	71.7763	75.6918	78.8511	90.441
iipr-pgl	209.807	10.9117	183.866	201.908	208.532	216.446	240.143
iipr-pin	153.2	9.38703	132.608	146.525	152.774	158.601	180.708
iipr-pirt	128.048	7.21695	114.714	122.743	127.571	133.212	148.792
iipr-pis	134.426	8.55278	114.383	129.182	134.079	139.471	163.258
iipr-pla	88.0878	5.66572	72.5096	83.9685	87.6487	92.1384	104.523
iipr-plp	94.9314	6.46566	77.0533	90.2548	94.3503	99.2559	113.535
iipr-pss	171.311	12.7326	137.25	161.381	171.093	180.342	202.231
iipr-sfo	72.0165	4.87103	60.2299	69.2562	71.6417	75.1659	85.4802
iipr-sij	138.072	7.48131	122.18	132.361	136.892	142.919	158.1
iipr-sps	93.648	6.11428	80.0143	89.7999	93.5836	97.5467	112.314
iit-ips	84.7383	6.22059	71.8676	80.2242	84.1032	88.5864	103.432
iit-is	68.3338	5.37179	53.3642	64.5513	68.2141	72.318	81.2983
iit-lfo	61.4733	4.86497	49.7853	58.3019	61.3259	64.6431	75.1485
iit-lit	53.1328	5.0537	41.498	49.8721	52.7478	56.7906	67.149
iit-lsi	61.9162	4.05532	50.4899	58.8668	62.0792	64.2799	75.6466
iit-lsn	54.8451	4.67391	43.9928	51.8781	54.3651	58.7184	67.5007
iit-lss	84.1683	5.63338	72.0151	80.0284	84.453	87.469	100.183
iit-maps	102.051	6.60108	86.2101	97.6346	101.31	105.662	121.456
iit-mfo	68.3722	6.16046	51.7963	64.3907	68.2601	72.0018	89.9791
iit-mipr	56.1164	6.40547	41.1141	52.2319	55.6648	60.1801	73.0306
iit-mla	210.546	9.93454	190.324	203.301	210.217	215.933	236.834
iit-mli	121.493	7.47831	101.686	116.724	121.283	127.066	140.976
iit-mpps	98.6591	6.16834	86.4374	93.7391	97.9337	102.769	116.259
iit-pgl	202.715	10.7399	175.942	195.643	202.305	210.768	231.968
iit-pin	143.637	8.88639	124.086	138.53	143.119	149.239	167.614
iit-pirt	118.644	6.86212	101.752	114.182	118.963	123.355	137.23
iit-pis	124.488	8.00002	104.934	119.509	124.359	129.786	149.581
iit-pla	106.755	6.5493	92.2152	102.811	106.306	110.957	127.881
iit-plp	105.41	6.23838	91.3489	101.563	105.04	110.05	121.621
iit-pss	162.057	12.1131	130.638	153.935	162.261	171.267	191.775
iit-sfo	87.7449	5.27786	75.7737	84.6857	87.1807	91.2023	104.137
iit-sij	136.422	7.40132	119.628	131.109	135.865	141.453	153.229
iit-sps	117.367	7.28076	99.872	112.797	116.74	121.839	142.564
ips-is	98.0711	5.75031	86.837	94.0433	97.5844	101.74	117.871
ips-lfo	59.5878	3.78385	47.3678	57.2601	59.6429	62.0354	68.499
ips-lit	99.777	5.53396	88.6845	95.9135	99.6377	103.441	113.567
ips-lsi	73.1137	4.58761	59.0743	70.6464	72.9119	76.1086	86.8024
ips-lsn	92.8579	5.24397	82.8872	88.8938	92.2669	96.597	107.24
ips-lss	72.8873	5.03484	58.5639	69.8225	72.8936	76.3731	84.7114
ips-maps	21.6922	3.05746	13.5673	19.7476	21.4508	23.577	29.9046
ips-mfo	25.1243	2.7148	18.7755	23.1013	24.9569	27.1157	32.9829
ips-mipr	33.2985	3.858	23.9581	30.5802	33.3689	35.9739	45.3017
ips-mla	209.889	10.5679	185.014	202.701	209.785	216.841	238.806
ips-mli	113.856	8.12487	98.0454	107.812	113.291	119.854	138.144
ips-mpps	22.3997	3.31162	14.2002	20.5247	22.3436	24.116	34.4576
ips-pgl	204.761	10.7703	183.393	196.828	203.834	210.719	234.074
ips-pin	157.844	9.65363	138.502	151.439	157.026	163.451	185.839
ips-pirt	135.221	7.6104	118.48	129.294	134.765	140.594	160.114
ips-pis	141.982	8.86409	121.973	135.088	141.522	147.493	168.739
ips-pla	50.4716	4.19285	40.8798	47.4589	50.6204	53.5573	60.0296
ips-plp	73.1767	6.91885	60.2671	68.1732	72.0598	77.3997	90.6229
ips-pss	173.918	12.5089	144.744	163.685	174.527	183.042	207.193
ips-sfo	50.0004	3.93175	38.8068	47.0982	50.1965	52.4292	59.0521
ips-sij	129.021	8.09419	113.836	122.899	127.97	133.781	152.391
ips-sps	39.94	4.92224	26.8271	36.9667	39.7787	43.7201	52.8924
is-lfo	56.6129	4.75752	47.0552	53.5679	56.1526	59.2805	74.731
is-lit	35.2821	5.18437	9.4607	32.193	35.8111	38.5421	47.5539
is-lsi	57.68	5.33026	48.2962	54.1388	57.0791	60.186	77.9241
is-lsn	15.8523	5.18524	5.43942	13.1797	15.068	17.6345	37.4817
is-lss	78.1713	4.99676	67.1345	74.5987	77.8068	81.2662	90.9188
is-maps	111.3	6.5608	97.6316	106.66	111.293	115.097	134.504
is-mfo	80.7865	5.69512	68.6317	77.0645	79.8949	84.0436	100.864
is-mipr	89.7832	6.08827	73.133	85.3613	89.9301	94.2434	108.919
is-mla	165.329	8.51329	148.233	159.52	164.885	170.894	186.058
is-mli	70.6034	5.76995	42.8941	67.3538	70.5144	73.999	84.9938
is-mpps	97.9773	5.99708	85.4605	93.8404	97.6131	101.785	117.237
is-pgl	136.094	9.39612	114.004	129.841	135.028	142.546	159.445
is-pin	76.07	7.0135	59.9767	71.4086	76.3019	80.1673	97.8076
is-pirt	51.526	5.33853	39.6517	47.6095	52.135	55.412	65.8046
is-pis	57.0666	7.02289	39.8752	51.9147	57.4535	61.8507	80.1748
is-pla	100.623	6.45483	85.9907	96.5274	100.31	103.715	125.264
is-plp	82.5898	5.82776	68.2068	78.7818	81.6673	85.9239	103.72
is-pss	94.6811	10.4221	67.6778	87.4152	93.2029	102.048	118.873
is-sfo	85.0555	5.943	73.8301	81.2504	84.523	88.4243	105.302
is-sij	77.2321	6.2066	62.4949	72.7379	77.4247	81.3923	97.53
is-sps	117.06	6.92043	103.251	112.761	116.743	121.189	142.432
lfo-lit	47.0972	4.7241	36.7046	43.8895	46.731	49.662	64.743
lfo-lsi	15.9643	2.91584	9.80301	14.106	15.4475	17.352	27.743
lfo-lsn	48.2835	4.52991	37.9702	44.9788	47.8917	51.3528	62.3915
lfo-lss	28.6329	4.58831	15.8669	25.6601	29.1166	32.2112	39.194
lfo-maps	66.9869	4.67533	48.4466	64.2929	67.2109	70.0252	76.8209
lfo-mfo	35.9351	3.51095	24.395	33.8134	35.9179	38.1869	48.4357
lfo-mipr	52.0058	3.57063	43.9255	49.5949	52.4008	54.5367	61.4117
lfo-mla	163.111	8.19153	144.263	157.2	162.904	167.832	189.05
lfo-mli	70.5277	6.55405	55.3716	66.1408	70.4708	74.2913	91.4861
lfo-mpps	59.5264	4.01037	47.3803	57.2286	59.5394	62.2019	69.7383
lfo-pgl	166.516	8.59346	149.156	160.719	165.474	171.765	192.477
lfo-pin	119.742	7.98052	104.153	114.825	119.01	124.155	145.397
lfo-pirt	92.6108	6.04627	79.6809	88.6052	91.5344	97.2051	112.839
lfo-pis	101.87	7.77742	82.4848	95.7205	101.46	107.501	130.205
lfo-pla	52.7043	4.82266	39.6676	49.3716	52.3939	55.814	65.0923
lfo-plp	44.5444	4.90633	32.7128	41.3146	44.1544	47.5553	56.6933
lfo-pss	138.577	10.7466	114.54	130.435	138.571	146.483	165.623
lfo-sfo	32.5891	4.36214	19.2088	29.5612	32.366	35.5047	45.3369
lfo-sij	89.699	6.21966	77.4433	85.4309	89.4158	93.5481	105.576
lfo-sps	73.2499	5.07536	57.4724	70.457	73.3626	76.6401	85.1061
lit-lsi	40.1575	4.4709	30.346	36.6335	39.4733	42.7352	54.5842
lit-lsn	23.8578	3.26166	16.0905	21.5417	23.9011	26.1465	32.5546
lit-lss	63.7753	5.37121	51.1093	59.9005	63.2441	66.7301	77.4764
lit-maps	111.598	6.39839	96.9588	107.501	111.191	115.531	128.115
lit-mfo	77.4755	5.11538	65.2595	73.6962	77.0689	80.4021	96.3927
lit-mipr	83.2055	5.04311	71.3317	79.5812	83.4084	86.9225	95.32
lit-mla	161.392	9.01218	143.97	155.11	161.109	166.654	185.023
lit-mli	77.6466	7.24746	44.1736	73.2828	77.5208	81.7583	95.2505
lit-mpps	102.683	6.04459	90.5741	98.4202	102.151	106.372	118.778
lit-pgl	155.175	9.44578	131.135	148.275	154.576	161.067	181.057
lit-pin	101.404	7.88957	83.8577	96.0888	100.157	105.701	123.515
lit-pirt	74.3011	5.91936	61.0349	69.6254	73.8699	78.6004	90.5941
lit-pis	82.2765	7.24273	66.9878	76.8992	82.37	87.3622	104.799
lit-pla	98.3435	6.94422	85.0604	94.0505	98.0291	101.793	119.633
lit-plp	80.8402	6.3948	67.1669	76.8137	80.0846	84.0639	98.9002
lit-pss	120.984	10.887	88.8934	113.409	121.282	129.072	151.873
lit-sfo	78.4519	5.92718	65.2185	74.49	77.8751	81.5089	97.3813
lit-sij	91.5921	7.4623	77.2802	85.6902	90.9319	96.5851	109.987
lit-sps	119.039	7.10762	103.383	114.685	118.547	122.873	140.252
lsi-lsn	47.826	4.9756	32.0416	45.1028	47.4836	50.5429	65.9083
lsi-lss	25.8345	3.80558	15.5383	23.357	26.099	28.5425	35.9957
lsi-maps	79.5144	5.19573	63.5954	76.268	79.4976	82.9842	91.9997
lsi-mfo	48.9818	4.00833	37.5361	46.3566	48.6755	51.3719	61.2067
lsi-mipr	61.8121	4.37819	49.6456	58.4564	62.2461	64.8601	72.2875
lsi-mla	155.773	7.86048	139.429	150.354	155.186	159.563	177.92
lsi-mli	69.2906	6.76967	52.3895	64.3256	68.597	73.6364	88.3029
lsi-mpps	73.3121	4.68373	60.7316	70.8801	73.0492	76.2052	85.9313
lsi-pgl	165.311	9.06999	146.586	158.707	164.798	170.473	195.836
lsi-pin	119.84	8.71587	101.507	114.042	118.771	124.537	149.869
lsi-pirt	91.821	7.10167	74.5057	87.5255	91.2046	94.9738	116.049
lsi-pis	101.73	8.50845	80.0596	95.3538	100.663	107.778	123.946
lsi-pla	61.8601	5.35937	49.2486	57.7907	61.495	65.6557	76.6644
lsi-plp	48.9824	4.4347	38.1198	46.051	48.4632	52.1943	60.7863
lsi-pss	139.189	11.3142	110.977	130.908	138.848	147.352	177.776
lsi-sfo	40.9229	4.09713	32.3974	37.9169	40.897	43.2155	52.0617
lsi-sij	89.6459	6.90791	73.9175	85.2851	88.8746	92.8264	106.82
lsi-sps	85.1207	5.60552	69.5479	81.5212	84.9852	88.899	98.827
lsn-lss	70.7726	4.84683	57.1256	67.6095	70.3703	73.56	82.8672
lsn-maps	106.551	6.02198	92.9738	101.997	106.199	110.615	126.957
lsn-mfo	73.6648	5.04784	61.7339	70.3781	73.4857	76.9028	91.0397
lsn-mipr	80.2848	5.17211	67.0049	76.9508	80.1052	83.7669	97.271
lsn-mla	168.654	8.74305	148.651	162.549	168.342	173.976	190.076
lsn-mli	75.8719	6.58183	47.1617	71.0198	75.9919	80.0143	91.9738
lsn-mpps	95.1409	5.82984	82.0992	90.8176	94.3401	99.0652	113.747
lsn-pgl	148.544	9.5393	126.739	141.184	147.965	154.944	173.301
lsn-pin	90.1635	7.63598	72.8458	84.4522	90.61	94.9957	113.821
lsn-pirt	64.4395	6.07033	51.2755	60.6504	64.3383	68.3083	80.6574
lsn-pis	70.9173	7.67101	51.7169	66.3902	70.38	76.0793	95.9809
lsn-pla	96.8392	6.34365	83.4974	92.253	96.2979	100.912	119.275
lsn-plp	80.7798	5.92889	66.4155	76.8413	79.9365	84.164	100.258
lsn-pss	109.131	11.0944	83.6964	101.56	108.944	117.098	137.478
lsn-sfo	79.156	5.68934	65.6198	75.2177	78.2906	82.9809	97.7006
lsn-sij	86.2597	6.90655	71.2667	81.92	86.0752	91.3174	104.581
lsn-sps	113.994	6.68238	99.3175	109.939	113.292	118.447	136.766
lss-maps	72.1096	5.24527	56.4465	68.3651	72.2575	75.1883	84.2615
lss-mfo	51.1397	4.5137	38.9131	48.2824	50.9095	54.2688	63.955
lss-mipr	69.4893	5.42016	56.4994	65.7333	68.9822	73.7241	83.3636
lss-mla	146.198	7.71226	129.827	141.619	145.216	150.611	167.728
lss-mli	66.6013	6.47775	51.6585	62.5307	66.2493	70.6695	88.3265
lss-mpps	67.9799	4.52877	54.8478	64.9336	68.1382	70.3936	81.1222
lss-pgl	167.82	8.14365	150.44	161.476	167.069	172.449	194.225
lss-pin	130.642	8.05663	113.036	125.444	129.288	135.323	152.149
lss-pirt	103.536	6.53405	86.9855	99.7384	102.469	106.941	121.088
lss-pis	114.224	7.96354	95.8366	108.733	113.369	120.557	139.069
lss-pla	45.2362	4.69571	34.1853	41.8241	44.9825	48.4851	58.2244
lss-plp	32.6457	3.88796	21.6113	29.9971	32.4165	35.3934	43.9429
lss-pss	149.254	10.5125	123.542	141.087	148.409	156.036	177.069
lss-sfo	27.0021	3.8108	17.9947	24.4501	26.4521	29.4015	41.9056
lss-sij	89.2382	6.33562	74.7851	85.3841	89.3534	92.7984	108.519
lss-sps	72.9004	5.12051	56.2251	69.8853	72.9094	76.5744	85.0102
maps-mfo	35.8834	3.77231	25.3074	33.4826	36.6988	38.2838	46.7856
maps-mipr	49.6024	4.65654	37.7709	46.6127	49.5837	52.977	66.5091
maps-mla	204.753	10.7277	180.751	197.656	203.922	211.334	235.205
maps-mli	114.165	8.20638	98.0777	108.564	113.724	119.43	138.495
maps-mpps	18.4028	2.465	12.4887	16.8564	18.3611	19.8996	27.3952
maps-pgl	207.2	10.8483	182.447	199.686	206.71	213.416	237.51
maps-pin	166.016	10.2329	143.467	159.603	165.258	172.782	199.534
maps-pirt	143.5	8.30174	123.52	137.411	143.714	149.069	170.655
maps-pis	151.028	9.43165	130.723	143.942	151.026	157.041	178.266
maps-pla	38.5388	3.93067	26.5298	35.7961	38.5811	41.7072	46.9489
maps-plp	68.1081	7.41092	52.1608	63.0539	67.5414	72.3437	88.758
maps-pss	181.79	12.7514	149.168	171.948	182.236	190.139	215.43
maps-sfo	46.2828	4.44674	35.592	43.0008	46.2134	49.2225	56.6199
maps-sij	130.183	8.16893	112.507	124.889	128.959	135.082	153.837
maps-sps	20.7237	2.90362	13.7192	18.629	20.5926	22.658	28.4212
mfo-mipr	26.4434	4.56911	15.7716	22.9455	26.5055	29.5207	39.323
mfo-mla	191.898	9.44442	168.136	185.784	191.635	196.768	222.361
mfo-mli	97.1952	7.61	82.2596	91.6974	97.0142	102.474	121.343
mfo-mpps	32.7687	3.96889	23.594	30.3472	32.6068	35.3871	43.2365
mfo-pgl	191.731	10.0904	169.899	184.54	190.639	197.593	217.806
mfo-pin	144.255	9.36396	125.47	137.659	144.213	150.241	174.96
mfo-pirt	119.428	7.33197	102.511	114.136	118.954	124.293	143.142
mfo-pis	127.231	8.7207	107.185	120.226	127.861	133.394	156.524
mfo-pla	43.732	4.42154	33.5922	40.6412	44.2488	46.8136	55.6358
mfo-plp	58.1816	6.36876	44.4544	54.1322	57.7323	61.6866	75.1267
mfo-pss	161.696	12.0822	131.703	152.285	161.415	170.243	192.308
mfo-sfo	33.0943	3.83356	22.0922	30.4908	32.931	35.3659	43.7064
mfo-sij	114.5	7.37086	99.0916	109.885	114.246	118.868	135.067
mfo-sps	49.3123	4.80799	38.2468	46.2549	49.6287	52.7969	61.9104
mipr-mla	213.249	10.3915	187.831	205.087	212.901	219.805	239.832
mipr-mli	119.173	8.26442	102.491	112.946	118.65	125.42	140.986
mipr-mpps	52.0357	4.20062	41.1911	48.8616	52.3829	54.8004	62.6229
mipr-pgl	211.812	10.916	187.389	205.003	210.677	218.868	241.083
mipr-pin	159.751	9.84196	139.353	153.158	159.057	164.92	188.607
mipr-pirt	134.821	7.7171	117.055	129.352	134.206	139.958	157.494
mipr-pis	141.856	9.02224	123.481	135.023	141.798	147.818	172.683
mipr-pla	67.5901	5.01546	55.6642	63.7537	67.8072	70.7204	84.2543
mipr-plp	82.8176	6.64828	67.6903	78.1293	81.8612	86.7499	100.296
mipr-pss	177.386	12.9899	144.636	168.511	176.26	185.953	208.965
mipr-sfo	56.2737	4.23583	46.4148	53.7148	56.1013	58.9584	69.9981
mipr-sij	136.255	7.8147	119.882	130.74	135.866	140.98	156.458
mipr-sps	68.0794	5.78192	52.0945	63.8896	68.429	71.7091	84.5562
mla-mli	105.072	5.79154	92.0453	101.319	105.074	108.884	123.255
mla-mpps	195.517	9.81733	173.982	188.729	195.258	201.767	222.364
mla-pgl	114.421	10.4949	87.5352	107.566	115.38	120.887	137.009
mla-pin	142.085	8.08847	122.179	137.984	142.211	147.02	161.179
mla-pirt	134.934	7.39718	118.405	131.35	135.043	138.819	154.069
mla-pis	142.68	8.06462	123.324	137.246	142.855	148.007	163.905
mla-pla	167.292	9.52185	146.907	160.71	167.039	172.873	194.663
mla-plp	137.515	9.42761	114.156	131.317	137.075	142.064	166.704
mla-pss	149.34	8.64291	127.817	143.642	149.825	155.705	169.123
mla-sfo	163.524	8.19246	146.345	157.63	163.215	167.428	188.93
mla-sij	104.628	5.97483	90.0387	100.773	104.68	108.619	119.836
mla-sps	194.172	10.3086	173.518	186.571	193.192	200.036	222.61
mli-mpps	100.862	7.5605	87.6503	95.1333	100.176	106.239	125.733
mli-pgl	102.171	6.89945	86.6824	97.456	102.666	107.393	121.743
mli-pin	77.0373	6.8878	61.7345	72.2848	76.4805	81.5212	93.0176
mli-pirt	56.2947	6.05278	41.7889	51.946	55.7337	59.8243	75.0751
mli-pis	66.9	7.13913	48.8074	61.118	66.843	71.8619	86.6887
mli-pla	83.4807	7.92156	64.6199	77.8046	82.5795	88.4951	107.474
mli-plp	51.4698	8.51704	34.4672	46.3152	50.4481	56.3286	77.096
mli-pss	93.0651	8.47655	71.7758	87.0145	92.7694	99.3845	115.448
mli-sfo	76.846	7.70328	57.9958	71.2924	76.9067	82.4859	97.3957
mli-sij	23.9582	5.53593	11.1299	20.5025	23.1569	27.2564	39.2112
mli-sps	107.786	8.01316	91.1726	101.949	106.654	112.893	131.441
mpps-pgl	190.922	10.1776	169.818	183.732	190.483	196.713	221.471
mpps-pin	149.264	9.50629	126.671	143.579	148.958	154.657	177.344
mpps-pirt	127.728	7.56973	109.557	121.67	127.672	132.85	153.361
mpps-pis	134.824	8.94405	112.135	128.733	134.792	141.107	157.896
mpps-pla	35.6029	3.02941	25.8768	33.1532	35.3948	37.6558	43.1131
mpps-plp	59.2193	6.52483	44.6682	54.2063	59.1936	62.8982	78.0087
mpps-pss	164.586	12.1365	132.541	154.808	164.654	172.048	194.888
mpps-sfo	42.5645	3.40351	33.9675	40.2299	42.568	44.6219	53.2174
mpps-sij	115.184	7.63767	100.111	109.772	114.214	119.43	139.03
mpps-sps	23.8022	3.58855	14.3604	21.2409	23.9779	25.8947	31.826
pgl-pin	67.2067	7.96344	49.7398	61.5974	67.3332	71.4153	93.6563
pgl-pirt	85.4974	7.04428	69.1701	80.4558	85.251	90.2383	103.749
pgl-pis	83.1668	7.67494	68.1394	78.2303	82.291	88.6231	103.294
pgl-pla	180.591	9.63559	159.94	173.826	180.867	185.987	209.298
pgl-plp	151.192	9.34668	127.721	144.575	150.773	157.166	180.916
pgl-pss	58.3715	10.7193	33.2916	50.7143	58.4676	63.6448	89.6884
pgl-sfo	176.826	9.22006	155.855	171.117	176.368	182.837	201.47
pgl-sij	80.4319	5.76126	67.8172	76.3654	80.4675	85.2247	95.4371
pgl-sps	199.32	10.4792	176.195	191.532	198.69	205.453	227.483
pin-pirt	28.7013	4.20789	18.0153	26.1457	28.4438	31.1471	40.7214
pin-pis	20.0046	5.35183	7.6777	15.8187	19.4459	23.3296	33.0162
pin-pla	146.937	9.63307	125.415	140.484	146.763	152.5	180.367
pin-plp	120.361	8.92866	102.732	114.013	119.691	125.988	149.008
pin-pss	20.5322	6.86019	5.91406	16.0745	19.6846	24.5623	40.3546
pin-sfo	138.411	9.23578	116.586	131.899	137.294	144.78	167.13
pin-sij	60.3426	5.70327	47.7517	56.5057	59.9346	64.37	72.1708
pin-sps	163.949	10.3202	138.677	156.807	162.918	170.831	198.555
pirt-pis	12.0671	5.86224	0.736013	8.10944	12.1476	16.219	24.5987
pirt-pla	123.544	7.94981	102.843	117.648	123.067	128.305	151.411
pirt-plp	96.5176	7.49502	82.398	90.6815	95.7337	101.125	120.257
pirt-pss	48.6079	7.96642	26.0354	42.8225	48.6849	53.8639	69.0261
pirt-sfo	112.911	7.35034	92.8553	107.827	112.767	117.356	135.58
pirt-sij	46.967	5.04344	34.6321	43.7568	47.1148	49.9612	60.3624
pirt-sps	142.593	8.62465	122.369	136.939	142.308	148.328	171.529
pis-pla	132.755	9.04757	111.941	126.574	132.932	138.255	157.692
pis-plp	106.707	8.76227	85.0162	100.753	105.994	112.539	127.793
pis-pss	39.5156	9.3373	19.1421	33.1344	38.5699	46.2369	63.4825
pis-sfo	122.541	8.75022	101.216	116.272	122.948	128.955	144.038
pis-sij	55.3542	6.13707	41.6106	50.224	54.9439	59.754	69.9375
pis-sps	150.418	9.75755	126.111	143.927	149.49	157.188	176.537
pla-plp	33.3136	6.10776	15.6927	29.2378	33.2745	37.1574	50.9243
pla-pss	163.16	11.7911	133.519	154.342	162.144	172.091	196.419
pla-sfo	22.2258	3.46435	14.0554	19.8561	21.9423	24.2397	32.5058
pla-sij	101.787	7.61414	87.015	96.665	100.656	106.264	123.497
pla-sps	30.2111	3.8972	19.1843	27.1145	30.1895	32.9091	41.9464
plp-pss	137.052	10.6087	111.906	129.614	136.477	144.938	169.55
plp-sfo	29.9685	6.32646	13.0054	25.6237	29.5119	34.4493	45.8954
plp-sij	71.6869	7.7622	50.7576	67.2828	71.5157	76.5444	95.0712
plp-sps	61.1297	6.98082	44.7511	55.7947	61.0357	64.7208	80.5702
pss-sfo	155.996	11.3165	127.66	147.816	155.931	163.157	187.094
pss-sij	73.7939	7.08782	56.7601	68.165	74.332	79.1983	89.2353
pss-sps	178.9	12.5467	144.644	168.776	179.488	186.411	213.019
sfo-sij	97.074	7.01119	80.3043	92.6544	97.0979	100.917	115.903
sfo-sps	46.864	4.18382	34.8799	43.789	46.7515	49.8879	55.786
sij-sps	123.039	8.09541	107.429	117.996	122.255	127.289	145.603

## Sheet: Females
Measurements	mean	std	min	25%	50%	75%	max
ai-ain	90.8954	5.51788	75.3391	87.5436	90.8379	93.6802	108.336
ai-ais	75.9268	5.04214	59.739	72.6548	75.8798	78.7822	89.3173
ai-ap	27.632	3.63577	18.8643	25.2627	27.5153	30.0073	38.0015
ai-as	48.9968	2.74169	40.9822	46.7369	49.2001	50.6728	54.8671
ai-asa	52.097	3.0334	43.2201	50.1761	52.15	54.0248	59.6781
ai-ass	114.478	6.71755	97.6185	109.681	114.571	119.01	135.511
ai-gsn	62.9926	4.23423	51.6415	60.2203	62.5074	65.7444	75.0918
ai-ifo	39.9082	2.78233	33.8398	37.8477	39.7118	41.7055	47.4108
ai-iipr	59.5137	4.1304	50.6766	56.6707	59.1426	62.4535	72.4587
ai-iit	51.8459	3.81797	44.0518	49.4256	51.5373	54.1146	65.488
ai-ips	94.6644	5.05899	85.9143	91.1851	94.6632	97.5435	113.364
ai-is	47.3248	3.59795	38.4265	44.9118	47.1694	49.6247	56.7696
ai-lfo	32.8865	2.78743	26.0755	30.9808	32.5167	34.7094	39.9914
ai-lit	21.3094	3.62617	12.625	18.8271	21.1535	23.1867	31.2761
ai-lsi	19.8594	2.8643	14.1798	18.0496	19.7906	21.5699	31.0753
ai-lsn	37.9615	3.13835	30.9274	35.6408	37.5235	39.5935	49.7704
ai-lss	39.6991	3.37706	29.3853	37.4105	39.6255	41.9161	48.6529
ai-maps	100.92	5.34417	90.1792	96.9275	101.22	104.001	120.586
ai-mfo	65.7226	3.70329	58.8138	63.1002	65.2902	67.9887	76.9289
ai-mipr	70.4195	4.43123	61.1844	67.2229	70.4787	73.2265	81.5083
ai-mla	139.71	7.15032	122.125	135.266	139.647	144.419	160.644
ai-mli	66.4922	4.43047	55.1397	63.4789	66.2789	69.2541	81.0761
ai-mpps	96.2881	5.0256	85.4449	92.1324	96.5197	99.6198	113.812
ai-pgl	154.304	6.57404	140.342	150.082	153.392	159.453	168.218
ai-pin	114.522	6.56178	101.279	109.219	114.179	119.272	132.521
ai-pirt	87.7027	6.54833	70.5059	83.6383	87.6989	91.5344	109.374
ai-pis	100.408	7.82328	83.9948	95.5909	100.052	105.465	123.781
ai-pla	78.1735	4.51054	65.4178	75.4528	77.702	81.2372	87.8648
ai-plp	59.5737	3.66744	52.4025	57.2085	59.4361	61.6036	70.5605
ai-pss	132.431	8.95328	110.788	125.076	132.595	139.134	156.52
ai-sfo	56.6362	3.62809	50.2355	53.6761	56.472	58.8441	66.2795
ai-sij	89.5931	6.12525	76.0478	84.4704	89.7169	94.8389	102.892
ai-sps	106.247	5.44904	94.8267	102.149	106.142	109.624	127.803
ain-ais	20.0706	3.57976	11.5022	17.6867	20.1674	22.3283	28.8812
ain-ap	74.1052	5.72842	56.3592	71.0717	74.1487	77.8046	90.8851
ain-as	54.0658	4.74181	43.1118	50.8394	53.9471	57.4431	70.7072
ain-asa	40.7283	4.17956	30.9316	38.2702	40.6887	43.2584	55.8613
ain-ass	24.9308	4.01802	15.007	22.6805	24.3464	27.1831	38.863
ain-gsn	78.6155	4.40043	66.7585	75.697	78.2787	81.3694	90.2837
ain-ifo	120.602	6.09527	105.636	116.631	120.354	123.712	139.672
ain-iipr	139.182	6.96818	124.113	134.824	138.107	143.957	156.66
ain-iit	141.182	7.22169	122.266	136.72	139.976	145.178	161.228
ain-ips	139.742	6.92848	123.97	135.2	138.698	144.161	162.337
ain-is	113.406	6.23449	95.5312	109.425	113.47	117.059	131.021
ain-lfo	93.5503	6.30767	81.0893	88.5347	92.8267	97.7535	110.73
ain-lit	103.594	6.10252	87.3715	99.0392	103.713	107.73	117.66
ain-lsi	88.3174	5.52516	73.3547	84.6304	88.3343	91.7985	105.708
ain-lsn	113.315	5.92679	96.6015	109.579	113.11	117.066	130.707
ain-lss	73.4748	5.38332	61.2728	69.7134	72.4133	76.9847	88.2853
ain-maps	133.401	6.97828	118.978	128.552	132.428	137.903	156.879
ain-mfo	119.286	6.16046	105.675	115.183	118.887	122.882	138.758
ain-mipr	134.592	6.8012	119.458	130.414	133.256	138.804	151.899
ain-mla	66.5271	6.05079	52.603	62.2854	65.9755	69.7643	87.2312
ain-mli	59.734	4.04767	48.6706	57.0286	59.5223	62.6012	68.7609
ain-mpps	128.818	6.86866	113.718	124.32	128.277	133.015	149.02
ain-pgl	131.32	7.22711	115.912	126.277	130.528	135.435	149.701
ain-pin	129.283	7.02825	112.779	124.555	129.55	133.961	146.442
ain-pirt	109.053	6.54169	93.6796	105.219	108.572	113.535	127.271
ain-pis	123.054	7.95046	104.399	117.427	123.261	128.587	142.911
ain-pla	93.8485	6.06689	75.9927	89.6479	94.0421	98.2147	108.86
ain-plp	69.7036	6.59006	54.2721	65.9041	69.4875	73.6509	87.5259
ain-pss	143.602	7.69438	125.9	137.747	143.475	149.285	165.381
ain-sfo	87.9117	4.89937	76.4764	84.342	87.79	91.0101	101.793
ain-sij	80.2757	5.41491	63.9104	77.0552	80.3692	84.2035	92.9776
ain-sps	125.444	6.78724	111.482	121.289	125.006	129.746	151.054
ais-ap	63.7112	5.05251	50.8274	60.3556	63.6038	67.3306	81.5806
ais-as	35.2299	4.20222	25.9414	32.3865	35.407	37.6019	46.6552
ais-asa	24.34	3.61874	15.1037	21.8573	24.4874	26.8791	33.2127
ais-ass	42.2109	5.05043	27.5588	39.2876	42.6534	44.9694	54.2891
ais-gsn	74.1376	4.64378	63.7581	71.0238	73.705	77.4585	84.5615
ais-ifo	103.27	5.50576	91.6479	99.6253	102.55	106.531	121.233
ais-iipr	121.004	6.40634	107.813	116.347	120.682	125.038	138.541
ais-iit	124.79	6.54081	110.133	120.297	124.451	128.393	140.903
ais-ips	121.646	6.40147	107.116	117.262	120.809	125.613	140.981
ais-is	101.902	5.93211	86.6968	98.132	101.417	105.148	119.2
ais-lfo	75.9956	5.82184	64.5098	71.6111	75.1087	79.6368	91.0678
ais-lit	90.615	5.81166	77.0042	86.5426	90.1199	94.8645	107.786
ais-lsi	71.1057	4.94475	59.6311	67.7808	71.4478	74.2175	83.7861
ais-lsn	100.58	5.67357	87.4918	97.6107	99.9702	104.034	115.003
ais-lss	54.6564	5.04568	44.2048	50.4124	54.4577	57.521	70.0248
ais-maps	115.552	6.41806	101.945	110.51	115.514	119.678	136.2
ais-mfo	100.712	5.53131	89.831	96.7186	100.211	103.518	116.334
ais-mipr	115.641	6.25885	102.28	110.919	114.288	120.004	134.428
ais-mla	85.3915	5.70267	74.0904	81.5937	84.5106	89.3297	104.733
ais-mli	54.1921	4.14936	44.5159	51.2036	54.2686	56.8354	66.2282
ais-mpps	111.63	6.26556	97.7985	107.214	110.648	115.347	129.556
ais-pgl	139.356	7.01328	123.551	134.502	139.069	144.553	156.842
ais-pin	128.804	7.10553	114.339	124.385	129.303	133.566	146.135
ais-pirt	106.033	6.8567	91.9353	101.482	105.45	111.051	127.507
ais-pis	120.502	8.27447	102.392	115.28	120.498	126.366	141.653
ais-pla	76.2068	5.37573	61.57	72.127	76.3712	79.4146	86.96
ais-plp	52.8139	5.64045	39.3826	49.4054	53.0229	56.5801	67.9569
ais-pss	144.389	8.13304	124.512	138.554	144.118	150.163	165.864
ais-sfo	69.333	4.44046	60.0303	66.4098	68.8605	72.1377	83.6524
ais-sij	79.6487	5.82123	64.6652	75.6348	79.0123	84.2739	92.3031
ais-sps	108.726	6.26886	95.8848	103.904	108.2	112.948	131.92
ap-as	48.9408	2.84156	42.3064	46.6532	48.7859	51.0304	58.2122
ap-asa	42.3998	3.07305	36.1362	40.2045	42.0353	44.4118	50.35
ap-ass	97.1395	6.8486	78.0802	92.6566	96.8143	100.943	115.714
ap-gsn	46.171	4.07141	36.5622	43.2936	45.6583	48.6337	56.9442
ap-ifo	65.5133	4.32245	51.7843	62.2294	65.3775	67.4461	78.1368
ap-iipr	86.3187	5.308	74.7282	82.9847	85.8771	89.4939	100.445
ap-iit	76.551	5.36712	64.2797	73.1752	76.0507	79.4954	92.9944
ap-ips	115.199	5.74434	101.266	110.866	114.691	118.756	133.669
ap-is	52.4553	4.462	42.3696	49.4816	52.7301	55.5875	66.4876
ap-lfo	51.7737	3.4866	42.5374	49.366	51.2263	53.9836	61.3812
ap-lit	32.8951	4.57428	20.9562	29.8613	33.103	35.3143	44.4504
ap-lsi	40.2847	3.49777	31.0389	37.8368	40.015	42.6487	48.9516
ap-lsn	48.1504	4.10828	40.3279	45.3238	47.8102	50.7585	61.8879
ap-lss	50.3387	3.0896	43.5017	48.0719	50.1962	52.2176	57.7707
ap-maps	119.387	6.14946	104.072	115.27	118.85	123.619	139.586
ap-mfo	87.2073	4.38722	76.2162	84.4468	86.8402	89.8454	99.5884
ap-mipr	95.3721	5.31049	82.1248	91.8147	94.6946	98.7899	108.435
ap-mla	114.781	7.33548	97.2542	109.923	114.07	118.895	135.511
ap-mli	52.3743	4.10096	43.7184	49.5084	52.092	55.0342	65.2436
ap-mpps	113.288	5.82465	99.2973	108.361	113.305	116.884	130.631
ap-pgl	133.6	6.38036	118.954	129.324	133.272	137.95	150.167
ap-pin	101.043	6.43069	85.2411	95.9397	101.574	105.627	117.813
ap-pirt	75.0326	6.43062	59.9677	71.1187	74.2768	79.0566	97.1412
ap-pis	88.8383	7.73026	70.6234	83.3661	89.1736	93.6559	110.515
ap-pla	90.2451	5.49151	76.5611	87.0513	90.8295	93.7273	104.939
ap-plp	64.2598	5.16483	53.2071	60.4049	63.908	67.5234	78.7476
ap-pss	118.645	8.19512	99.8922	112.935	118.142	125.006	140.16
ap-sfo	70.4818	4.10229	61.8243	67.1194	70.0735	73.2497	81.4727
ap-sij	74.2286	5.90513	61.937	69.828	73.7729	78.4686	88.6939
ap-sps	121.31	6.21763	105.475	116.491	121.445	125.038	143.912
as-asa	19.4471	3.05046	12.3493	17.5346	19.7221	21.1183	34.0756
as-ass	76.761	6.06883	61.6397	72.8749	76.5834	80.3811	94.7216
as-gsn	67.0204	4.37699	54.9551	63.8609	66.8615	69.6186	81.1715
as-ifo	69.5631	3.57448	61.4341	66.9024	69.304	71.8642	78.6775
as-iipr	86.5231	4.68613	75.4352	82.9581	86.0795	89.341	99.1669
as-iit	92.9795	4.4841	84.1989	89.6233	92.8116	96.1083	104.845
as-ips	90.1764	5.01969	78.1803	86.0932	90.1519	93.5743	106.422
as-is	77.9252	4.51705	68.1524	74.7315	77.6188	81.2766	90.5927
as-lfo	42.0513	4.33684	30.9737	39.2752	41.5176	44.596	53.759
as-lit	65.8025	4.12982	57.5977	62.5408	65.592	68.5824	77.6356
as-lsi	38.6314	2.95585	30.0442	36.6657	38.7427	40.5786	45.4348
as-lsn	74.521	3.94494	66.0428	72.1086	73.9301	77.3848	86.0863
as-lss	19.8126	3.74426	12.3157	17.3265	19.4631	22.0307	30.208
as-maps	86.8897	5.40723	74.284	82.8915	87.2561	90.5388	101.471
as-mfo	66.8592	4.01658	55.9515	63.8414	66.4188	70.0806	76.9995
as-mipr	81.0099	4.80242	70.0842	77.5997	80.3262	84.5469	95.0322
as-mla	116.05	6.60612	104.467	111.136	115.682	120.102	145.773
as-mli	50.4276	4.83802	38.6325	47.5899	50.2746	52.8132	75.0339
as-mpps	83.0617	5.09816	71.1121	79.4321	83.2782	86.521	99.5322
as-pgl	148.883	6.99331	128.771	144.311	148.293	153.201	174.897
as-pin	123.605	6.88016	107.402	118.126	123.519	128.084	141.75
as-pirt	97.7641	6.8138	82.131	93.2358	97.2911	101.611	117.167
as-pis	112.061	8.32993	91.6384	106.859	112.394	117.693	137.121
as-pla	50.2062	5.10526	38.3018	46.6165	50.1007	53.7805	62.1556
as-plp	26.9646	3.8406	18.2254	24.1356	26.7905	29.6678	39.0799
as-pss	140.743	8.75495	119.775	134.956	141.284	146.296	172.067
as-sfo	37.0764	3.07489	31.2135	34.973	36.8369	39.3242	45.1413
as-sij	79.4426	6.23536	65.4053	75.6583	79.1599	83.3361	97.7059
as-sps	84.0021	5.31258	71.8056	80.0789	84.405	87.3469	99.5373
asa-ass	64.0662	5.40721	49.877	60.5578	63.9996	67.6081	77.348
asa-gsn	63.0796	4.14122	52.3872	60.0748	62.6962	65.3159	76.2573
asa-ifo	81.4274	3.85528	73.303	78.7869	80.9134	83.1199	96.0785
asa-iipr	99.7158	4.85459	88.5865	96.5073	99.0488	102.649	113.935
asa-iit	101.466	4.87271	91.1855	98.324	100.932	104.558	116.513
asa-ips	109.014	5.7559	95.1782	105.192	108.595	112.244	131.667
asa-is	82.2691	4.73813	72.2418	78.968	82.0354	85.5539	94.5327
asa-lfo	55.9618	4.13635	46.7566	53.1367	55.5699	58.0808	70.6566
asa-lit	67.6893	4.30512	58.7962	64.4554	67.0609	70.4762	79.9003
asa-lsi	48.7386	3.09752	38.8553	47.0348	48.6994	50.8011	58.7445
asa-lsn	79.2693	4.27246	70.6985	76.5236	79.3386	81.9587	93.5852
asa-lss	36.4195	3.79744	26.5172	34.0818	35.653	38.3769	47.4261
asa-maps	106.106	6.13166	91.5525	102.444	105.892	109.458	129.96
asa-mfo	84.7024	4.36769	71.0145	81.8634	84.445	86.7157	101.927
asa-mipr	97.7231	5.06301	84.3544	94.5633	97.0618	100.338	113.455
asa-mla	99.7788	6.03467	86.7303	95.8001	99.5041	103.662	124.285
asa-mli	48.5458	3.99956	39.9803	45.9627	48.4586	50.9218	65.4956
asa-mpps	102.021	5.81762	88.5723	98.1389	101.856	105.103	122.786
asa-pgl	141.56	6.53163	127.676	136.991	141.461	145.886	161.479
asa-pin	121.186	6.72793	105.096	116.559	121.404	125.912	136.523
asa-pirt	95.988	6.64381	80.8606	91.7479	95.2947	99.7782	117.197
asa-pis	110.76	7.98052	91.845	105.628	110.028	116.666	130.601
asa-pla	69.0183	5.22617	56.1926	65.7993	69.007	72.2844	82.3601
asa-plp	43.5539	4.95761	33.9982	40.4591	43.3627	46.7769	60.3555
asa-pss	138.066	8.07967	116.971	131.827	138.08	143.892	162.607
asa-sfo	56.019	3.52436	48.3298	53.7482	55.5327	58.3519	69.0421
asa-sij	77.0732	6.03348	62.2685	73.0122	76.6683	81.5101	90.5388
asa-sps	102.845	6.08641	89.6316	99.2682	102.507	105.703	129.009
ass-gsn	100.382	5.15335	87.59	96.7381	99.6741	103.984	113.727
ass-ifo	144.367	7.3459	127.906	139.542	143.302	148.361	166.948
ass-iipr	162.296	8.3698	143.928	157.272	162.149	167.506	186.088
ass-iit	164.787	8.5376	142.903	159.301	164.034	170.505	192.225
ass-ips	160.165	8.47968	138.282	154.844	159.981	165.309	183.088
ass-is	137.456	7.24333	119.762	132.38	136.649	141.966	159.14
ass-lfo	117.206	7.69836	100.073	112.213	116.758	121.827	141.882
ass-lit	127.427	7.21817	109.791	121.94	127.629	132.507	148.997
ass-lsi	112.031	6.71511	96.7734	107.189	111.35	115.974	131.404
ass-lsn	137.542	7.10911	119.508	132.896	137.236	141.927	159.121
ass-lss	96.1556	6.72113	80.3261	91.4593	95.9214	100.774	112.889
ass-maps	152.053	8.77161	127.364	146.515	152.161	157.746	175.472
ass-mfo	141.235	7.7401	120.634	135.956	141.219	145.687	163.778
ass-mipr	156.658	8.43094	137.8	151.553	156.23	161.949	178.683
ass-mla	57.1108	8.0355	36.2191	52.259	57.7081	61.408	81.2231
ass-mli	81.7068	4.99929	66.3654	78.5246	81.6641	84.7967	99.685
ass-mpps	148.263	8.45549	121.216	142.837	148.417	154.132	168.269
ass-pgl	140.107	8.48843	120.544	134.503	139.821	144.712	161.03
ass-pin	147.036	7.52897	129.165	141.567	146.712	152.259	166.687
ass-pirt	129.113	6.91061	110.453	124.675	129.028	133.486	149.512
ass-pis	142.499	8.42881	124.571	136.428	142.795	147.357	162.917
ass-pla	112.663	7.56708	90.8461	107.898	113.492	117.653	127.532
ass-plp	91.4383	7.3794	71.2848	86.6735	91.2865	96.46	109.448
ass-pss	159.948	8.02233	140.89	154.647	159.699	164.915	180.78
ass-sfo	109.369	6.5773	91.1577	105.141	109.139	113.315	124.235
ass-sij	98.4319	5.89773	81.5623	94.4866	98.4051	102.607	112.641
ass-sps	142.559	8.55274	115.687	136.732	142.598	147.646	167.612
gsn-ifo	85.9792	4.79858	75.9326	82.4147	85.596	88.8652	100.759
gsn-iipr	108.282	5.83092	96.1427	104.073	108.068	111.778	124.729
gsn-iit	101.429	6.08451	87.3649	97.7754	100.852	105.374	119.119
gsn-ips	121.757	6.29477	106.378	117.434	121.552	126.003	138.807
gsn-is	48.6777	4.46225	35.7607	45.205	48.9443	51.9601	59.9673
gsn-lfo	69.0079	4.55485	59.9179	65.5515	69.064	72.1819	80.01
gsn-lit	58.0119	4.98996	46.7894	54.5851	57.8079	61.5572	71.217
gsn-lsi	66.6562	4.77925	56.3053	62.6101	66.7781	69.6586	78.6119
gsn-lsn	55.4762	4.51235	41.5727	52.6437	55.8205	58.1571	68.6841
gsn-lss	71.4258	5.02642	60.8763	67.4287	71.3401	74.7461	83.2632
gsn-maps	126.08	6.68041	110.375	121.459	125.974	130.288	142.818
gsn-mfo	99.4705	5.21529	88.0784	96.2778	99.0029	102.339	115.303
gsn-mipr	112.65	6.09696	98.2973	108.604	112.565	116.766	128.498
gsn-mla	106.297	5.10211	93.8468	103.003	105.989	109.648	121.343
gsn-mli	27.2582	3.09381	19.9635	25.2772	27.2479	29.2131	40.0331
gsn-mpps	115.463	6.26709	99.2715	111.101	115.714	119.468	133.574
gsn-pgl	91.9722	4.61681	83.4747	88.2894	91.9511	95.0914	107.129
gsn-pin	58.9223	5.02457	47.585	55.6139	58.4253	62.6166	71.8536
gsn-pirt	33.6165	5.35883	19.423	30.1322	33.5663	36.7635	50.6552
gsn-pis	48.4242	6.67237	30.8085	43.5196	48.4849	53.1475	67.9799
gsn-pla	97.4323	6.34906	81.3734	93.4606	98.0413	101.53	112.928
gsn-plp	68.5233	6.43881	53.4688	64.252	67.9679	73.0468	82.025
gsn-pss	76.3296	6.6895	60.8124	70.9945	75.7333	81.3959	92.5429
gsn-sfo	82.6284	5.03837	72.0996	78.8042	82.3356	85.2825	96.7247
gsn-sij	31.6512	4.3056	21.1347	28.776	31.1579	34.1556	43.9389
gsn-sps	124.419	6.75107	107.453	119.273	124.279	128.689	144.144
ifo-iipr	22.8453	2.87467	16.3938	21.0565	22.5691	24.6036	32.6166
ifo-iit	29.3765	2.29639	24.5294	27.7197	29.3948	30.956	35.0598
ifo-ips	65.2168	4.6924	51.4493	62.1082	65.1357	67.8032	79.2474
ifo-is	50.9886	3.91785	42.3113	48.1122	51.2442	53.4835	60.5169
ifo-lfo	29.4327	3.64903	19.1	26.6957	29.3894	31.7042	39.3184
ifo-lit	42.4297	3.24805	34.081	40.2685	41.979	44.5044	50.479
ifo-lsi	33.1907	2.72257	27.5174	31.3916	33.0321	35.1095	41.9144
ifo-lsn	41.4319	3.30079	34.05	39.2775	41.3658	43.6416	51.3567
ifo-lss	51.5384	4.6476	38.7914	48.5589	51.589	54.3777	62.5216
ifo-maps	77.1585	4.81647	65.6266	74.1143	77.1681	80.2534	92.8851
ifo-mfo	39.1354	3.72379	31.1947	36.8183	39.0478	41.2139	51.7433
ifo-mipr	36.7312	3.62466	28.6399	34.3087	36.6977	39.3028	45.8795
ifo-mla	174.304	7.71826	158.227	169.724	173.735	178.975	201.78
ifo-mli	87.8475	5.25412	75.6883	84.4761	87.3458	90.5633	107.92
ifo-mpps	73.0623	4.50756	60.3941	70.4453	73.058	75.456	87.8632
ifo-pgl	175.094	7.39959	156.405	169.495	175.299	179.85	194.35
ifo-pin	127.192	6.98032	110.677	122.249	127.71	132.031	144.439
ifo-pirt	102.021	7.01401	86.8981	97.824	101.504	106.029	120.89
ifo-pis	111.889	8.08105	93.8965	105.657	112.332	118.288	129.466
ifo-pla	70.8197	3.78098	61.9593	68.1776	70.7984	73.2041	81.6119
ifo-plp	66.2865	4.01997	57.0356	63.5379	65.6112	68.9591	76.5836
ifo-pss	144.315	9.42622	120.832	137.813	144.807	151.62	172.224
ifo-sfo	52.1868	3.68383	43.1392	49.8649	52.1046	54.7604	61.3581
ifo-sij	107.507	6.56544	93.131	102.458	107.694	112.447	125.516
ifo-sps	87.9582	5.08615	75.7972	84.9521	87.5481	90.9153	105.284
iipr-iit	29.4037	5.36313	15.9236	25.5318	29.5743	32.7788	46.0339
iipr-ips	61.1448	5.76791	49.6265	56.9233	60.9729	65.0036	81.3244
iipr-is	70.8489	4.61173	59.433	67.9437	70.8739	74.1963	81.3501
iipr-lfo	48.1076	3.34976	40.9084	45.9067	48.1315	50.361	56.7544
iipr-lit	62.4996	4.81692	52.5172	59.5106	62.6381	65.82	75.6188
iipr-lsi	52.4527	3.46748	44.1911	50.1264	52.1645	54.4944	61.3539
iipr-lsn	61.3658	4.56169	49.6502	58.3642	60.544	64.5207	73.2001
iipr-lss	67.431	4.94374	53.1218	64.2128	67.194	70.4276	79.1878
iipr-maps	75.0139	5.96813	60.175	70.9433	75.0399	78.8017	95.5422
iipr-mfo	41.2803	4.86847	30.5573	38.2149	40.5518	43.1457	56.8877
iipr-mipr	27.4589	4.45044	19.3605	24.8456	27.1985	29.7403	48.936
iipr-mla	195.11	8.66902	178.17	189.981	194.482	200.355	228.63
iipr-mli	109.315	6.15009	95.886	105.27	108.578	112.343	135.856
iipr-mpps	74.0576	5.52066	61.0595	70.518	73.6044	77.4071	92.7905
iipr-pgl	196.641	8.56581	176.765	190.651	196.596	201.993	220.527
iipr-pin	147.212	7.89806	130.544	141.141	147.281	152.442	168.275
iipr-pirt	122.863	7.41109	106.934	118.336	121.702	127.52	144.155
iipr-pis	131.831	8.84727	114.415	125.347	131.5	137.657	155.694
iipr-pla	78.9502	4.82946	66.878	75.7712	78.9413	81.8789	94.9017
iipr-plp	82.0859	5.22841	68.9502	78.6463	82.0526	84.9246	98.135
iipr-pss	163.896	10.696	139.083	156.55	163.594	171.395	198.702
iipr-sfo	63.9206	4.12561	54.4426	61.1764	63.5005	66.1273	75.5472
iipr-sij	128.919	7.02993	114.613	123.404	128.722	133.974	151.037
iipr-sps	89.3123	5.98758	72.1899	84.9491	89.5836	92.4407	108.952
iit-ips	88.1703	5.50208	72.0898	84.3753	87.9771	91.3668	102.312
iit-is	60.0444	4.79185	47.9015	56.4885	59.9395	63.3038	70.1849
iit-lfo	56.4598	3.83682	47.5537	53.3116	56.3529	59.0622	65.4983
iit-lit	47.4926	5.34989	34.9605	43.5035	47.2837	51.2565	62.3014
iit-lsi	54.963	3.47089	46.9223	52.6087	54.9984	57.0007	65.1273
iit-lsn	48.7789	4.56723	34.2645	45.7286	49.065	51.5548	58.573
iit-lss	76.2631	4.9094	63.3848	73.0978	75.3554	79.7206	86.8604
iit-maps	101.969	5.59936	87.148	98.2188	101.756	105.39	117.292
iit-mfo	65.3965	4.22703	52.3048	62.8088	65.3764	67.8136	79.7143
iit-mipr	55.9172	5.07331	43.7919	52.9851	55.9716	58.8954	71.5005
iit-mla	190.487	9.15716	170.131	185.534	190.189	195.449	224.8
iit-mli	109.079	6.07533	94.8968	104.779	108.681	112.595	135.234
iit-mpps	99.1159	5.22071	84.7678	95.4627	98.9134	102.066	114.008
iit-pgl	189.08	9.01083	167.103	183.158	189.115	195.031	214.551
iit-pin	137.83	8.20526	115.375	132.492	138.187	142.971	158.049
iit-pirt	114.139	7.64455	94.1186	108.812	114.314	118.913	135.775
iit-pis	122.494	8.91067	99.7396	116.114	122.967	128.203	148.91
iit-pla	99.1232	4.65248	87.0166	95.9514	98.9221	102.264	109.307
iit-plp	93.8397	4.52356	85.4136	90.8435	93.5655	97.0717	106.177
iit-pss	154.403	11.0807	128.479	146.366	154.878	162.327	191.764
iit-sfo	80.3799	4.0822	70.0124	77.5139	80.2049	82.7468	90.5934
iit-sij	126.745	7.17358	112.769	120.882	126.609	132.091	148.909
iit-sps	114.68	5.83627	98.4262	111.02	114.375	118.582	132.011
ips-is	98.7969	4.71029	86.7286	95.7335	99.2292	101.968	110.67
ips-lfo	63.8542	3.78661	54.2079	61.2228	63.7235	66.4357	76.367
ips-lit	102.04	5.09208	89.4326	98.4147	102.507	105.146	118.392
ips-lsi	77.0777	4.58281	66.8689	73.728	77.2829	80.0418	91.8227
ips-lsn	95.5404	4.6191	85.6515	92.5123	95.6202	98.645	109.9
ips-lss	74.4955	4.60424	61.6636	71.5711	74.5217	77.2803	89.1812
ips-maps	19.6123	2.43465	12.2634	17.9269	19.6408	20.988	27.5894
ips-mfo	29.433	2.94256	23.7729	27.3421	29.3418	31.2735	39.9863
ips-mipr	35.429	3.48359	25.6239	32.8252	35.6416	37.3113	46.1856
ips-mla	200.758	8.50751	183.773	194.845	199.918	206.108	227.107
ips-mli	111.477	6.55155	97.5778	107.016	110.554	116.018	129.349
ips-mpps	19.2173	2.30621	13.8407	17.7407	19.1455	20.4916	26.1186
ips-pgl	199.363	9.00239	180.112	193.345	199.303	205.717	222.702
ips-pin	156.958	8.43345	136.865	151.083	157.551	162.506	177.691
ips-pirt	135.034	7.83197	119.829	129.064	134.409	140.015	156.329
ips-pis	143.483	9.21618	122.884	136.337	144.603	149.557	162.935
ips-pla	49.3475	3.91277	41.096	46.4093	48.9974	52.3217	58.5832
ips-plp	71.2295	6.23987	51.2759	67.275	71.0838	74.921	89.1226
ips-pss	172.06	10.6905	143.923	164.747	172.146	178.573	198.858
ips-sfo	53.3906	3.52658	42.9719	51.0899	53.0335	55.5305	65.4475
ips-sij	128.795	7.30576	114.102	123.477	128.424	133.551	150.317
ips-sps	35.7571	3.68597	26.8588	33.0551	35.7936	38.5607	44.3266
is-lfo	51.4297	4.06744	42.4275	48.41	51.1498	53.5907	61.7511
is-lit	32.005	3.64974	20.3442	29.7753	32.0065	34.3091	41.2589
is-lsi	51.8527	4.52478	41.5316	49.1389	51.7381	54.649	64.1851
is-lsn	12.831	3.14455	5.65369	10.791	12.6834	14.4727	26.2707
is-lss	69.344	5.0717	58.1881	65.2829	69.2215	72.8782	80.829
is-maps	109.811	5.0486	96.6016	106.622	109.347	113.683	124.599
is-mfo	76.0539	3.97929	67.5165	73.1467	75.6692	78.9268	85.2456
is-mipr	82.3868	4.46952	67.1321	79.6914	82.3961	85.5852	92.1542
is-mla	151.674	7.94821	133.901	145.615	152.323	156.912	179.747
is-mli	63.8964	4.64164	49.2636	60.5011	63.9008	66.9083	80.5317
is-mpps	99.8944	4.87062	86.8151	96.2076	99.8764	103.425	112.508
is-pgl	130.376	7.22719	114.549	125.028	130.279	135.748	147.203
is-pin	78.5924	6.65007	61.3017	73.5741	78.8472	83.2311	94.9348
is-pirt	54.7213	6.2515	40.5495	50.7155	54.3863	58.9868	72.4543
is-pis	63.2597	7.7025	45.1319	57.8938	62.5443	68.4728	81.8496
is-pla	94.1451	5.28941	82.9306	90.6266	93.816	98.1363	107.4
is-plp	74.9352	5.09624	63.3127	70.7072	75.3817	78.39	88.1975
is-pss	95.5952	9.45106	71.4929	87.9795	94.9366	103.329	122.309
is-sfo	75.7069	4.52513	64.851	72.3051	75.202	78.7419	87.2018
is-sij	72.4256	6.23466	57.4869	67.9932	72.1904	77.2355	87.4506
is-sps	115.07	5.52639	101.074	111.307	114.93	119.444	132.607
lfo-lit	43.6465	3.7653	35.8896	40.89	43.5369	45.9417	54.3562
lfo-lsi	15.6201	2.31605	9.57906	14.1791	15.416	16.9132	23.5016
lfo-lsn	45.4275	3.69831	38.2782	42.5786	45.1328	47.8517	53.9473
lfo-lss	24.852	5.14278	12.7087	21.7059	24.3166	27.7007	38.408
lfo-maps	69.4915	4.4125	56.9684	67.0146	69.4705	72.1307	84.0003
lfo-mfo	35.8235	2.66104	30.6002	34.157	35.5458	37.2349	42.819
lfo-mipr	46.7815	3.05527	39.5301	44.4078	46.8079	49.0289	56.2571
lfo-mla	149.951	7.41177	134.691	144.998	149.964	154.063	176.09
lfo-mli	63.7674	5.33587	50.8288	60.1792	63.1495	66.8539	83.7938
lfo-mpps	63.9363	4.10855	53.2591	61.2196	64.0577	66.3228	78.264
lfo-pgl	158.187	7.00915	139.903	153.044	158.657	162.591	177.767
lfo-pin	117.445	6.90895	102.303	112.891	117.971	121.928	133.651
lfo-pirt	91.0588	6.73781	75.7767	86.4463	90.4069	94.6817	110.027
lfo-pis	103.074	8.16574	84.5538	97.5764	102.653	109.243	123.591
lfo-pla	49.2804	4.64307	38.8547	46.1073	48.9722	52.2426	61.3761
lfo-plp	37.9392	4.10247	27.8362	35.1431	37.7128	41.0093	47.5294
lfo-pss	134.968	9.23005	111.145	127.802	134.781	142.125	164.096
lfo-sfo	28.1609	3.82551	19.6257	25.5867	27.651	30.4852	39.1517
lfo-sij	87.0688	6.35632	72.5889	82.4921	86.6967	91.8412	104.263
lfo-sps	74.6217	4.74579	61.0161	71.8283	74.3565	77.3944	91.3972
lit-lsi	35.5452	3.8523	25.5527	32.8792	35.2647	37.9611	46.8187
lit-lsn	21.9917	2.71222	15.7116	20.5582	21.9186	23.6549	30.0783
lit-lss	56.8758	4.66726	43.2844	53.6058	56.6022	60.0502	68.9637
lit-maps	111.139	5.5796	99.1784	107.224	111.194	115.173	129.744
lit-mfo	74.4396	3.87642	64.997	72.021	74.2468	76.4682	85.7286
lit-mipr	77.8463	4.56426	65.6769	75.1471	77.8875	80.8069	90.9461
lit-mla	145.826	7.4268	128.419	141.181	145.171	150.918	170.748
lit-mli	69.3164	5.27088	58.569	65.6533	69.0305	73.0173	85.2016
lit-mpps	104.681	5.26405	93.7121	101.126	104.808	108.228	121.035
lit-pgl	146.971	7.14409	131.38	141.38	147.035	152.76	162.408
lit-pin	102.085	6.85826	85.1164	97.1145	102.697	107.093	118.191
lit-pirt	76.4385	7.05901	61.1594	72.0379	76.4152	80.9088	94.7481
lit-pis	87.5493	8.21577	68.6464	81.8724	86.9412	92.534	116.545
lit-pla	91.7876	5.16235	78.9992	88.7823	91.7366	94.8855	103.248
lit-plp	72.3388	4.98613	61.3902	68.6289	71.7499	75.7273	85.0467
lit-pss	119.628	8.85414	97.6052	112.393	119.933	126.282	144.408
lit-sfo	70.4956	4.4103	60.9195	67.1814	70.3733	73.1537	80.4167
lit-sij	86.8402	6.5204	70.5301	82.1458	87.1183	91.9319	101.681
lit-sps	117.349	5.95987	103.824	113.327	117.157	121.621	137.885
lsi-lsn	44.1002	3.99194	36.6094	41.3009	43.6792	46.5138	56.4523
lsi-lss	23.7979	4.29317	8.94139	21.2538	24.1455	26.7309	32.6042
lsi-maps	82.0093	5.12859	70.7415	78.5267	82.3247	85.1531	98.1133
lsi-mfo	48.3835	3.4131	41.2227	46.1019	48.2118	50.3397	60.855
lsi-mipr	56.1937	3.68578	46.6272	53.9487	56.0467	58.7347	67.4136
lsi-mla	143.286	7.07246	126.7	138.636	143.008	147.616	170.261
lsi-mli	63.5028	5.23903	49.1441	59.7519	63.1866	66.5183	85.2614
lsi-mpps	77.6021	4.74985	66.5727	74.8221	77.4855	80.457	91.4319
lsi-pgl	157.699	7.1611	143.463	152.722	157.246	162.114	179.097
lsi-pin	118.522	7.19362	99.2215	112.896	118.724	123.13	135.67
lsi-pirt	91.5134	6.79449	78.4116	86.8508	90.718	96.0426	112.443
lsi-pis	104.284	8.42285	87.4476	97.6607	103.739	110.072	127.051
lsi-pla	59.1101	4.82547	46.649	56.0384	59.4995	61.7858	72.9314
lsi-plp	43.8589	3.51377	35.087	41.5513	43.655	46.2459	52.5926
lsi-pss	136.374	9.52902	116.704	129.045	136.498	144.567	167.142
lsi-sfo	37.5055	3.71591	27.941	35.4228	37.1084	40.1424	47.6097
lsi-sij	88.3073	6.53538	75.4404	83.3129	88.3238	92.9493	105.226
lsi-sps	86.8687	5.32427	74.0459	83.6789	86.889	90.2118	105.121
lsn-lss	64.1953	4.6368	52.5401	60.7777	64.607	67.2301	78.5775
lsn-maps	106.76	5.02006	95.6313	103.527	106.924	109.979	123.151
lsn-mfo	70.9854	3.69147	63.7118	68.281	70.7712	73.1766	80.5305
lsn-mipr	75.2994	4.1313	63.6593	73.0567	75.1062	77.7288	87.7915
lsn-mla	154.467	7.67837	136.144	149.085	155.164	158.956	184.469
lsn-mli	68.7236	4.81698	54.4941	65.5715	68.6852	71.5329	88.3845
lsn-mpps	98.2178	4.75491	87.3361	94.8129	98.2616	101.443	113.617
lsn-pgl	140.759	7.02884	125.048	135.925	141.288	145.583	160.537
lsn-pin	90.3407	6.5726	75.6659	85.4864	91.0181	94.5805	106.542
lsn-pirt	65.8825	6.62826	53.7365	60.8441	65.6242	69.9729	85.2936
lsn-pis	75.0864	7.7386	59.8817	68.9976	75.2101	80.5275	97.9807
lsn-pla	91.6107	5.00061	78.9362	88.542	91.5804	94.3966	104.737
lsn-plp	73.7884	4.66809	63.4052	70.2902	74.2639	76.6013	86.477
lsn-pss	107.465	9.31335	84.3886	100.663	107.997	114.587	137.744
lsn-sfo	71.8928	4.16117	62.5658	68.5723	71.7118	74.717	81.8628
lsn-sij	81.1147	6.11014	64.1754	76.7547	80.641	85.6407	94.6755
lsn-sps	113.266	5.50045	101.423	109.616	113.225	116.608	131.781
lss-maps	73.7998	4.83317	60.4182	70.4874	74.2724	76.8186	88.277
lss-mfo	49.0917	3.99989	40.5098	46.6893	48.7853	51.8576	59.038
lss-mipr	61.9553	4.71054	49.8081	59.0262	62.0349	64.9842	73.0222
lss-mla	134.273	7.11045	118.82	129.298	133.704	138.825	160.455
lss-mli	59.1079	5.34104	46.9598	55.5088	58.8291	61.801	79.6369
lss-mpps	70.406	4.60078	57.9618	67.3952	70.0707	73.2158	86.0185
lss-pgl	158.194	7.20493	142.679	153.071	158.843	162.079	178.785
lss-pin	125.836	7.23486	106.847	120.942	126.026	130.343	143.778
lss-pirt	99.2567	7.13101	81.4165	94.1775	99.0825	103.853	115.859
lss-pis	112.797	8.91118	90.5259	105.916	113.064	118.548	137.717
lss-pla	42.5054	4.32139	31.0831	39.5472	42.1629	45.229	55.5413
lss-plp	26.3934	3.23019	20.5791	24.3627	25.8701	27.959	39.0582
lss-pss	143.363	9.37952	119.854	136.648	143.335	149.643	171.416
lss-sfo	23.7047	2.92284	16.3592	21.8687	23.7332	25.6341	31.5517
lss-sij	86.7153	6.53254	69.5586	81.5863	87.0878	90.9873	104.279
lss-sps	74.5064	4.72404	62.2585	71.1434	74.6414	77.569	91.5884
maps-mfo	38.3325	3.43719	30.5542	35.7298	38.4489	40.6563	47.4872
maps-mipr	48.1288	3.88138	39.1515	45.174	48.2111	50.5403	57.4853
maps-mla	196.042	8.6176	178.527	189.893	195.902	201.392	223.024
maps-mli	111.932	6.77589	97.3004	107.142	111.546	116.339	132.219
maps-mpps	15.0669	2.19075	10.151	13.5378	14.7578	16.4301	21.6538
maps-pgl	201.8	9.30066	181.218	195.655	201.047	208.044	224.287
maps-pin	164.182	8.79855	144.148	157.775	163.999	170.402	187.96
maps-pirt	142.016	8.13411	126.803	135.926	142.338	146.969	163.38
maps-pis	151.356	9.70885	129.842	144.388	152.001	158.357	173.286
maps-pla	39.8509	4.25592	31.1294	37.0018	39.3686	42.8005	50.1787
maps-plp	67.5211	6.57001	44.9737	63.1335	67.8983	71.4592	86.9988
maps-pss	179.292	10.8683	151.322	171.678	179.378	186.231	207.894
maps-sfo	51.2259	3.93063	39.8839	48.7749	51.322	53.4427	62.4583
maps-sij	130.594	7.42865	115.088	124.806	130.766	136.188	150.356
maps-sps	18.4193	2.1535	13.2603	16.6779	18.4902	19.8874	23.8421
mfo-mipr	20.5481	3.21757	13.2121	18.259	20.563	22.5868	29.5983
mfo-mla	179.627	7.6533	162.339	173.635	179.022	183.662	204.522
mfo-mli	91.238	5.92379	76.0755	87.6517	90.7817	94.9005	109.348
mfo-mpps	35.3946	3.34239	27.4164	33.1922	35.3319	37.5474	46.5596
mfo-pgl	183.52	7.82933	164.793	177.88	183.157	188.54	205.499
mfo-pin	140.719	7.63111	121.087	135.159	140.827	145.415	160.675
mfo-pirt	116.445	7.20077	102.559	111.042	115.653	121.504	135.959
mfo-pis	126.458	8.84758	106.047	119.766	126.939	132.789	145.66
mfo-pla	40.7586	3.5308	30.927	38.1311	40.9998	43.188	50.035
mfo-plp	52.6489	5.42162	37.7621	49.1541	52.7792	55.6971	67.095
mfo-pss	157.144	9.95687	129.926	149.95	157.294	163.835	186.22
mfo-sfo	32.5181	2.88498	25.7097	30.592	32.6536	33.9229	43.1766
mfo-sij	111.68	6.74215	97.9295	106.704	111.302	116.457	133.772
mfo-sps	49.5931	3.96412	40.3624	46.2559	50.1136	52.0777	63.0783
mipr-mla	194.771	8.54276	177.742	189.567	194.299	199.712	226.864
mipr-mli	107.492	6.43876	94.8628	103.646	106.561	111.434	132.638
mipr-mpps	49.0698	3.51506	41.5496	46.3801	49.1185	51.3081	59.7156
mipr-pgl	198.83	8.72454	179.861	193.374	198.276	204.261	222.428
mipr-pin	152.891	8.20173	132.285	146.716	152.901	158.606	173.75
mipr-pirt	128.604	7.70689	110.276	123.713	127.165	133.515	149.222
mipr-pis	138.04	9.15541	119.083	131.035	138.12	144.424	160.75
mipr-pla	58.7323	3.91619	50.2231	56.1547	58.4982	61.0732	71.9877
mipr-plp	70.8098	6.00342	53.1123	66.5661	70.4891	73.9026	86.0758
mipr-pss	169.374	10.7417	144.342	161.864	168.845	176.79	202.941
mipr-sfo	49.8029	3.44626	43.1563	47.3115	49.5439	51.6707	60.2568
mipr-sij	127.924	7.2033	113.491	122.477	127.516	133.168	149.416
mipr-sps	63.3409	4.40104	53.4884	60.0139	63.1777	66.3468	73.1001
mla-mli	98.4096	4.68771	86.9028	95.1439	97.8659	101.786	114.614
mla-mpps	189.4	8.28983	170.7	183.311	189.277	195.279	213.322
mla-pgl	111.246	10.0431	88.7054	104.304	110.265	117.331	139.173
mla-pin	136.312	8.03776	120.108	130.411	135.631	142.556	156.434
mla-pirt	126.546	6.78991	110.221	121.647	125.798	131.345	146.747
mla-pis	136.987	8.26866	120.221	131.408	136.383	142.916	155.898
mla-pla	157.034	7.65724	140.063	152.342	156.757	162.39	176.466
mla-plp	130.025	8.03854	109.301	124.433	129.993	134.581	151.849
mla-pss	144.865	8.53493	125.768	138.26	144.699	151.393	163.548
mla-sfo	149.941	6.79737	137.717	145.177	149.406	154.198	177.096
mla-sij	101.643	5.75254	88.6999	97.9786	101.537	105.482	119.038
mla-sps	187.502	8.26181	171.681	181.314	187.236	192.597	211.72
mli-mpps	101.926	6.56315	87.457	97.622	101.478	106.6	118.91
mli-pgl	99.8393	5.89193	82.9964	96.338	99.5283	103.505	116.155
mli-pin	77.0253	5.75971	63.1387	73.3682	76.878	81.04	89.4362
mli-pirt	54.246	5.80039	42.4354	50.0147	53.2417	58.2186	71.4429
mli-pis	68.1642	6.8994	50.6391	63.3366	68.4809	73.2135	85.5594
mli-pla	79.1091	6.26696	60.9276	75.1645	79.2351	82.7712	96.8109
mli-plp	49.3753	6.89825	30.0171	45.1969	48.7332	54.1923	66.0375
mli-pss	93.1285	7.27528	72.4736	88.3247	93.6508	98.1001	114.67
mli-sfo	68.1688	5.26919	56.0016	64.5906	67.6286	71.4682	90.0056
mli-sij	29.4989	5.37964	18.0102	25.8807	29.7369	33.2107	40.8393
mli-sps	107.16	6.78532	89.8587	102.484	106.815	111.005	130.419
mpps-pgl	188.955	9.06938	166.955	182.864	188.619	195.986	212.534
mpps-pin	150.793	8.38365	131.041	144.081	150.619	156.82	172.022
mpps-pirt	129.443	7.6541	114.822	123.405	128.864	134.282	148.065
mpps-pis	138.245	9.21264	116.766	130.507	138.833	145.246	157.523
mpps-pla	37.5244	3.8777	29.2861	34.7884	37.1707	40.0962	49.1558
mpps-plp	61.1147	6.09589	42.2755	57.5689	61.4701	64.5109	77.7279
mpps-pss	165.54	10.5009	137.891	157.678	166.442	172.438	190.535
mpps-sfo	47.3706	3.70897	36.8016	44.6921	47.245	49.7308	60.7202
mpps-sij	118.626	7.25908	103.715	112.881	118.777	123.328	141.156
mpps-sps	20.7893	2.63366	14.0243	19.0933	20.5486	22.1537	30.0094
pgl-pin	61.1978	6.23808	49.0798	56.681	60.3596	64.2743	79.8218
pgl-pirt	77.0749	5.88502	64.494	73.1721	76.2359	80.5256	94.2063
pgl-pis	74.0348	6.77831	61.0687	68.739	74.0011	78.2326	89.5129
pgl-pla	173.906	8.78128	148.848	168.237	173.825	180.088	198.558
pgl-plp	147.026	8.57363	122.363	142.604	146.84	152.467	167.057
pgl-pss	55.2623	8.54901	38.1284	49.4746	55.3403	59.2953	79.8779
pgl-sfo	165.726	7.49585	147.843	160.64	166.225	170.96	188.45
pgl-sij	73.6732	5.27227	58.0859	70.3511	73.6666	77.2613	85.6393
pgl-sps	195.424	9.5952	174.008	188.571	194.945	201.413	222.255
pin-pirt	27.6044	4.95936	13.9487	24.554	27.4611	30.8773	39.5496
pin-pis	16.5332	4.61803	4.76208	14.1316	16.3944	19.0441	29.0731
pin-pla	143.149	8.08566	121.851	137.58	143.616	149.07	164.395
pin-plp	118.419	7.64828	96.9423	114.461	118.475	122.89	141.48
pin-pss	18.9786	6.7653	4.91699	13.6082	18.576	23.6611	34.7303
pin-sfo	131.361	7.40124	115.03	126.26	131.177	136.701	148.859
pin-sij	53.7707	4.98732	38.1193	50.7298	53.9678	57.1974	66.5004
pin-sps	162.488	9.08522	140.133	156.001	162.665	167.764	189.325
pirt-pis	15.3828	6.97743	2.10323	10.9872	15.2087	20.1158	43.0789
pirt-pla	119.388	7.88627	102.591	113.254	119.005	125.066	140.08
pirt-plp	93.8223	7.6447	76.9084	88.3885	93.5696	98.2371	118.677
pirt-pss	45.6242	8.2174	28.2329	39.3088	45.3572	50.8269	67.1394
pirt-sfo	106.031	7.03443	91.3744	101.641	105.599	111.06	128.219
pirt-sij	38.3803	4.2441	26.8881	35.6142	38.5143	41.0757	49.0312
pirt-sps	141.054	8.29704	125.361	135.267	140.912	146.497	165.347
pis-pla	131.039	9.31793	109.603	123.86	130.542	138.375	152.597
pis-plp	106.731	9.0895	85.4097	101.107	106.812	112.796	130.377
pis-pss	33.4472	7.93285	16.6237	27.0805	32.0678	39.1786	53.52
pis-sfo	118.275	8.73804	98.53	112.058	117.776	124.98	141.208
pis-sij	49.0822	6.14656	33.5596	44.6504	48.0498	53.3203	64.1269
pis-sps	150.666	9.88347	127.378	142.865	150.484	158.218	175.348
pla-plp	31.0189	5.67374	16.1789	27.082	30.7237	33.5919	53.3724
pla-pss	159.106	10.1804	128.976	151.499	160.314	166.056	183.321
pla-sfo	22.0713	3.77756	11.8552	19.1311	21.7994	25.0715	31.0885
pla-sij	101.649	6.99988	86.6188	96.6483	101.688	106.341	121.985
pla-sps	34.0815	4.39771	24.9331	31.2084	33.6671	36.4846	48.5235
plp-pss	134.907	9.4947	105.273	128.135	135.927	141.568	156.643
plp-sfo	22.8469	5.37782	12.7974	18.9025	22.4016	25.9788	38.5854
plp-sij	74.5728	7.37721	58.1757	69.5529	74.5352	79.7528	94.4319
plp-sps	62.9383	6.32149	42.5716	59.5822	62.7051	66.502	82.5104
pss-sfo	148.225	9.37619	122.681	142.116	148.78	153.759	179.049
pss-sij	67.8495	6.40795	51.5107	63.9332	67.6854	71.7933	82.9688
pss-sps	177.126	10.9925	147.432	169.388	177.186	184.79	205.693
sfo-sij	92.6775	6.50002	76.5271	87.6749	93.1022	96.4206	108.003
sfo-sps	51.6782	3.9417	40.5312	49.0396	51.6947	54.3095	64.9915
sij-sps	125.199	7.57163	107.424	119.548	125.709	130.181	146.885
