# Supplementary material for: Evaluating the Effectiveness of Coxal Bone Measurements for Sex Estimation via Machine Learning
Source: Biology (Basel). 2025 Jul 17;14(7):866. doi: 10.3390/biology14070866 (PMC12292766; doi:10.3390/biology14070866)
Supplement: Supplementary file 1 [file biology-14-00866-s001.zip › Table S4 Significance of sex differences in the interlandmark distances of the left coxal bones.xlsx]

## Sheet: Sheet1
measurement	test	test-statistic	p-value
ai-ain	Welch's t-test	12.1963	1.49261e-27
ai-ais	Mann-Whitney U test	16588	1.55531e-26
ai-ap	Welch's t-test	8.99485	4.1776e-17
ai-as	Welch's t-test	13.4419	9.94368e-32
ai-asa	Welch's t-test	14.7687	3.81815e-36
ai-ass	Welch's t-test	10.2166	5.98778e-21
ai-gsn	Mann-Whitney U test	15748	5.79964e-21
ai-ifo	Welch's t-test	11.6	1.6141e-25
ai-iipr	Welch's t-test	12.589	7.05598e-29
ai-iit	Welch's t-test	13.1208	8.57797e-31
ai-ips	Welch's t-test	-3.63476	0.000332545
ai-is	Mann-Whitney U test	17056	6.1353e-30
ai-lfo	Mann-Whitney U test	13284	1.37179e-08
ai-lit	Welch's t-test	7.42272	2.00604e-12
ai-lsi	Mann-Whitney U test	13727	2.22288e-10
ai-lsn	Mann-Whitney U test	16217	5.46717e-24
ai-lss	Welch's t-test	8.19845	9.5225e-15
ai-maps	Welch's t-test	-0.779702	0.436244
ai-mfo	Mann-Whitney U test	11958	0.000236242
ai-mipr	Welch's t-test	9.62237	5.68364e-19
ai-mla	Mann-Whitney U test	17469	4.03148e-33
ai-mli	Mann-Whitney U test	16421	2.26215e-25
ai-mpps	Welch's t-test	-3.30493	0.00107783
ai-pgl	Welch's t-test	9.448	2.10268e-18
ai-pin	Mann-Whitney U test	10484	0.146128
ai-pirt	Mann-Whitney U test	9992	0.476953
ai-pis	Welch's t-test	-2.02649	0.0436896
ai-pla	Welch's t-test	7.19767	6.41578e-12
ai-plp	Welch's t-test	14.746	3.10103e-36
ai-pss	Welch's t-test	3.85435	0.000145902
ai-sfo	Welch's t-test	8.01331	3.80445e-14
ai-sij	Mann-Whitney U test	11241	0.00945341
ai-sps	Welch's t-test	0.804408	0.421869
ain-ais	Welch's t-test	2.02492	0.0438933
ain-ap	Welch's t-test	10.179	8.68842e-21
ain-as	Welch's t-test	5.06963	7.423e-07
ain-asa	Welch's t-test	5.74103	2.49953e-08
ain-ass	Welch's t-test	-0.372366	0.70991
ain-gsn	Welch's t-test	12.6015	5.98634e-29
ain-ifo	Mann-Whitney U test	16921	6.19144e-29
ain-iipr	Welch's t-test	15.8073	3.33753e-40
ain-iit	Welch's t-test	15.2647	2.26102e-38
ain-ips	Welch's t-test	4.7326	3.63192e-06
ain-is	Mann-Whitney U test	17258	1.78745e-31
ain-lfo	Mann-Whitney U test	15112	3.33382e-17
ain-lit	Mann-Whitney U test	16342	7.85277e-25
ain-lsi	Welch's t-test	10.5066	7.15838e-22
ain-lsn	Welch's t-test	14.1165	4.09532e-34
ain-lss	Welch's t-test	8.33917	4.54939e-15
ain-maps	Mann-Whitney U test	11993	0.000191841
ain-mfo	Welch's t-test	7.842	1.18296e-13
ain-mipr	Welch's t-test	13.8489	3.88101e-33
ain-mla	Mann-Whitney U test	15229	7.26056e-18
ain-mli	Welch's t-test	11.6485	1.78966e-25
ain-mpps	Welch's t-test	2.23256	0.0264198
ain-pgl	Welch's t-test	8.4027	2.53557e-15
ain-pin	Welch's t-test	6.54443	2.97233e-10
ain-pirt	Welch's t-test	9.18221	1.1078e-17
ain-pis	Welch's t-test	5.17155	4.48831e-07
ain-pla	Welch's t-test	6.0482	5.03064e-09
ain-plp	Welch's t-test	5.30114	2.45563e-07
ain-pss	Welch's t-test	6.64183	1.72071e-10
ain-sfo	Welch's t-test	9.92831	7.35884e-20
ain-sij	Mann-Whitney U test	10645	0.0898483
ain-sps	Welch's t-test	2.03536	0.0428217
ais-ap	Welch's t-test	12.0009	7.46369e-27
ais-as	Welch's t-test	4.89118	1.71692e-06
ais-asa	Welch's t-test	6.23083	1.76336e-09
ais-ass	Welch's t-test	0.326239	0.744495
ais-gsn	Welch's t-test	13.84	2.44245e-33
ais-ifo	Welch's t-test	16.1502	2.44203e-41
ais-iipr	Mann-Whitney U test	17805	7.81472e-36
ais-iit	Mann-Whitney U test	17617	2.65649e-34
ais-ips	Mann-Whitney U test	12780	8.8043e-07
ais-is	Mann-Whitney U test	17608	3.1387e-34
ais-lfo	Welch's t-test	10.7838	9.95667e-23
ais-lit	Welch's t-test	14.2267	2.58853e-34
ais-lsi	Welch's t-test	11.6338	1.16547e-25
ais-lsn	Welch's t-test	15.1395	8.58113e-38
ais-lss	Mann-Whitney U test	14828	1.18647e-15
ais-maps	Mann-Whitney U test	11906	0.000320311
ais-mfo	Welch's t-test	8.9463	6.58054e-17
ais-mipr	Mann-Whitney U test	17320	5.92765e-32
ais-mla	Mann-Whitney U test	15719	8.77859e-21
ais-mli	Welch's t-test	12.4301	3.07403e-28
ais-mpps	Mann-Whitney U test	11052	0.0208816
ais-pgl	Welch's t-test	9.33804	3.9261e-18
ais-pin	Welch's t-test	6.63306	1.78171e-10
ais-pirt	Welch's t-test	8.91434	7.11911e-17
ais-pis	Welch's t-test	5.02354	9.18184e-07
ais-pla	Welch's t-test	6.91844	3.38379e-11
ais-plp	Welch's t-test	6.76674	8.21428e-11
ais-pss	Welch's t-test	6.97667	2.35503e-11
ais-sfo	Welch's t-test	10.9702	2.75072e-23
ais-sij	Mann-Whitney U test	10874	0.041189
ais-sps	Welch's t-test	1.81032	0.0713544
ap-as	Welch's t-test	13.7605	6.64776e-33
ap-asa	Mann-Whitney U test	15914	5.21309e-22
ap-ass	Welch's t-test	8.84702	1.26154e-16
ap-gsn	Mann-Whitney U test	13764	1.54457e-10
ap-ifo	Welch's t-test	14.3442	4.30062e-35
ap-iipr	Welch's t-test	14.5513	7.70895e-36
ap-iit	Welch's t-test	13.9827	6.78696e-34
ap-ips	Welch's t-test	2.21412	0.0276513
ap-is	Mann-Whitney U test	16605	1.18012e-26
ap-lfo	Welch's t-test	12.2115	1.2958e-27
ap-lit	Mann-Whitney U test	14908	4.41795e-16
ap-lsi	Welch's t-test	12.5419	1.41948e-28
ap-lsn	Welch's t-test	11.6702	9.08336e-26
ap-lss	Welch's t-test	14.6398	4.65778e-36
ap-maps	Welch's t-test	3.56419	0.000431295
ap-mfo	Welch's t-test	9.11484	2.29724e-17
ap-mipr	Welch's t-test	13.6713	1.63679e-32
ap-mla	Welch's t-test	12.1561	2.24844e-27
ap-mli	Welch's t-test	10.8121	7.90139e-23
ap-mpps	Welch's t-test	0.769993	0.441975
ap-pgl	Welch's t-test	6.54745	3.01294e-10
ap-pin	Welch's t-test	-0.978303	0.32879
ap-pirt	Mann-Whitney U test	8333	0.073499
ap-pis	Welch's t-test	-4.45258	1.24431e-05
ap-pla	Welch's t-test	9.11615	2.10362e-17
ap-plp	Mann-Whitney U test	16143	1.69612e-23
ap-pss	Mann-Whitney U test	10263	0.262718
ap-sfo	Welch's t-test	12.4925	2.61781e-28
ap-sij	Mann-Whitney U test	9654	0.840408
ap-sps	Welch's t-test	3.70627	0.00025532
as-asa	Welch's t-test	3.94736	0.000100661
as-ass	Welch's t-test	3.54031	0.000469804
as-gsn	Welch's t-test	12.7141	2.15809e-29
as-ifo	Welch's t-test	16.7279	3.88677e-43
as-iipr	Welch's t-test	18.7471	2.4991e-50
as-iit	Welch's t-test	17.2684	2.8757e-45
as-ips	Welch's t-test	1.93027	0.0546279
as-is	Mann-Whitney U test	18026	1.1177e-37
as-lfo	Welch's t-test	9.22912	9.75823e-18
as-lit	Welch's t-test	13.2042	1.37724e-30
as-lsi	Mann-Whitney U test	14963	2.22147e-16
as-lsn	Welch's t-test	16.0453	4.83763e-41
as-lss	Mann-Whitney U test	13305	1.13943e-08
as-maps	Welch's t-test	0.794962	0.427336
as-mfo	Welch's t-test	7.47502	1.17626e-12
as-mipr	Welch's t-test	15.8739	4.60807e-40
as-mla	Welch's t-test	11.6429	1.14403e-25
as-mli	Mann-Whitney U test	15513	1.57963e-19
as-mpps	Welch's t-test	-0.745349	0.456705
as-pgl	Welch's t-test	9.27971	5.59844e-18
as-pin	Mann-Whitney U test	12539	5.28578e-06
as-pirt	Welch's t-test	6.16601	2.50197e-09
as-pis	Welch's t-test	2.73742	0.006602
as-pla	Welch's t-test	5.68463	3.38089e-08
as-plp	Mann-Whitney U test	15898	6.59353e-22
as-pss	Mann-Whitney U test	12837	5.65572e-07
as-sfo	Welch's t-test	9.27923	6.72155e-18
as-sij	Mann-Whitney U test	9924	0.542763
as-sps	Welch's t-test	-0.212034	0.83224
asa-ass	Welch's t-test	4.15811	4.30249e-05
asa-gsn	Mann-Whitney U test	16792	5.42538e-28
asa-ifo	Mann-Whitney U test	18007	1.61732e-37
asa-iipr	Welch's t-test	19.5124	6.78035e-53
asa-iit	Welch's t-test	18.2881	9.20986e-49
asa-ips	Welch's t-test	3.61921	0.000353171
asa-is	Mann-Whitney U test	18005	1.68138e-37
asa-lfo	Welch's t-test	11.8067	5.99785e-26
asa-lit	Welch's t-test	14.0019	3.78208e-33
asa-lsi	Mann-Whitney U test	16699	2.53447e-27
asa-lsn	Welch's t-test	16.7524	5.11884e-43
asa-lss	Mann-Whitney U test	15178	1.41633e-17
asa-maps	Welch's t-test	2.94062	0.00355986
asa-mfo	Mann-Whitney U test	15134	2.50893e-17
asa-mipr	Mann-Whitney U test	17660	1.19427e-34
asa-mla	Mann-Whitney U test	16219	5.30151e-24
asa-mli	Mann-Whitney U test	16782	6.40946e-28
asa-mpps	Welch's t-test	1.34261	0.180525
asa-pgl	Welch's t-test	9.63436	4.64556e-19
asa-pin	Welch's t-test	5.1004	6.39481e-07
asa-pirt	Mann-Whitney U test	13437	3.47004e-09
asa-pis	Welch's t-test	2.70294	0.00730266
asa-pla	Welch's t-test	7.81969	1.23927e-13
asa-plp	Welch's t-test	10.1451	1.06357e-20
asa-pss	Mann-Whitney U test	13064	9.04048e-08
asa-sfo	Welch's t-test	12.3671	7.55949e-28
asa-sij	Mann-Whitney U test	10545	0.12226
asa-sps	Welch's t-test	2.09324	0.0372586
ass-gsn	Welch's t-test	10.71	1.52738e-22
ass-ifo	Mann-Whitney U test	16181	9.49806e-24
ass-iipr	Welch's t-test	13.2961	2.07883e-31
ass-iit	Welch's t-test	13.1224	8.03485e-31
ass-ips	Welch's t-test	3.59039	0.000392191
ass-is	Welch's t-test	13.1586	6.79876e-31
ass-lfo	Welch's t-test	7.74789	1.91288e-13
ass-lit	Welch's t-test	11.7973	4.55065e-26
ass-lsi	Welch's t-test	8.40291	2.46475e-15
ass-lsn	Welch's t-test	12.1134	3.0519e-27
ass-lss	Welch's t-test	6.2276	1.83242e-09
ass-maps	Welch's t-test	2.48144	0.0136907
ass-mfo	Welch's t-test	6.06726	4.46292e-09
ass-mipr	Welch's t-test	11.3808	8.66957e-25
ass-mla	Welch's t-test	8.49847	1.29118e-15
ass-mli	Mann-Whitney U test	14465	8.76482e-14
ass-mpps	Welch's t-test	1.33258	0.183786
ass-pgl	Welch's t-test	7.07061	1.32929e-11
ass-pin	Welch's t-test	5.9648	7.70253e-09
ass-pirt	Welch's t-test	8.4333	2.04414e-15
ass-pis	Welch's t-test	5.05064	8.05149e-07
ass-pla	Welch's t-test	4.076	6.02262e-05
ass-plp	Welch's t-test	3.48386	0.000576316
ass-pss	Welch's t-test	5.89369	1.13282e-08
ass-sfo	Welch's t-test	6.86012	4.71959e-11
ass-sij	Mann-Whitney U test	10169	0.327976
ass-sps	Welch's t-test	0.896517	0.37077
gsn-ifo	Mann-Whitney U test	16487	7.91179e-26
gsn-iipr	Welch's t-test	14.2586	1.0386e-34
gsn-iit	Welch's t-test	14.5878	5.03127e-36
gsn-ips	Welch's t-test	3.03503	0.00264181
gsn-is	Welch's t-test	8.96368	5.41146e-17
gsn-lfo	Welch's t-test	11.1895	5.2061e-24
gsn-lit	Mann-Whitney U test	14415	1.54906e-13
gsn-lsi	Mann-Whitney U test	15346	1.53335e-18
gsn-lsn	Welch's t-test	9.42737	2.22316e-18
gsn-lss	Welch's t-test	12.9425	4.64482e-30
gsn-maps	Welch's t-test	3.527	0.000494136
gsn-mfo	Mann-Whitney U test	14796	1.7544e-15
gsn-mipr	Welch's t-test	13.2097	6.74272e-31
gsn-mla	Welch's t-test	12.4028	3.10594e-28
gsn-mli	Mann-Whitney U test	13462	2.75835e-09
gsn-mpps	Welch's t-test	-0.433575	0.664948
gsn-pgl	Welch's t-test	3.90296	0.00012057
gsn-pin	Mann-Whitney U test	6232	7.09031e-07
gsn-pirt	Welch's t-test	-3.87885	0.000132203
gsn-pis	Welch's t-test	-6.43264	5.77132e-10
gsn-pla	Welch's t-test	6.69133	1.29023e-10
gsn-plp	Welch's t-test	6.66561	1.4627e-10
gsn-pss	Welch's t-test	-1.34169	0.180815
gsn-sfo	Welch's t-test	12.3462	5.96844e-28
gsn-sij	Welch's t-test	-1.95526	0.0515737
gsn-sps	Welch's t-test	2.57117	0.0106729
ifo-iipr	Mann-Whitney U test	14825	1.23091e-15
ifo-iit	Welch's t-test	6.61572	1.98419e-10
ifo-ips	Welch's t-test	-8.6227	5.46633e-16
ifo-is	Mann-Whitney U test	15695	1.23534e-20
ifo-lfo	Welch's t-test	7.35915	2.48811e-12
ifo-lit	Welch's t-test	10.5038	7.34895e-22
ifo-lsi	Mann-Whitney U test	16149	1.54806e-23
ifo-lsn	Welch's t-test	7.03306	1.79673e-11
ifo-lss	Welch's t-test	11.483	4.77205e-25
ifo-maps	Welch's t-test	-2.65121	0.00849343
ifo-mfo	Welch's t-test	2.06412	0.0400351
ifo-mipr	Welch's t-test	3.82624	0.000162979
ifo-mla	Mann-Whitney U test	17692	6.56962e-35
ifo-mli	Mann-Whitney U test	16371	4.98105e-25
ifo-mpps	Welch's t-test	-4.85649	2.03922e-06
ifo-pgl	Welch's t-test	9.20402	1.19964e-17
ifo-pin	Welch's t-test	3.20708	0.00150564
ifo-pirt	Welch's t-test	3.12497	0.00196954
ifo-pis	Mann-Whitney U test	9615	0.88665
ifo-pla	Welch's t-test	9.34693	5.79545e-18
ifo-plp	Mann-Whitney U test	17046	7.29149e-30
ifo-pss	Welch's t-test	4.54178	8.54418e-06
ifo-sfo	Welch's t-test	10.0321	2.92184e-20
ifo-sij	Mann-Whitney U test	12846	5.27054e-07
ifo-sps	Welch's t-test	1.02131	0.308042
iipr-iit	Welch's t-test	-0.729025	0.466609
iipr-ips	Welch's t-test	-2.59768	0.0098976
iipr-is	Welch's t-test	12.1903	2.39831e-27
iipr-lfo	Welch's t-test	14.0617	4.49293e-34
iipr-lit	Welch's t-test	9.83705	9.97286e-20
iipr-lsi	Mann-Whitney U test	17001	1.58129e-29
iipr-lsn	Welch's t-test	8.88032	9.28282e-17
iipr-lss	Welch's t-test	14.1582	2.43295e-34
iipr-maps	Welch's t-test	2.51074	0.0126251
iipr-mfo	Mann-Whitney U test	14515	4.93161e-14
iipr-mipr	Mann-Whitney U test	11100	0.0171945
iipr-mla	Mann-Whitney U test	17882	1.80167e-36
iipr-mli	Mann-Whitney U test	17021	1.1216e-29
iipr-mpps	Welch's t-test	2.59797	0.00988573
iipr-pgl	Welch's t-test	10.4422	1.25056e-21
iipr-pin	Welch's t-test	5.30344	2.38208e-07
iipr-pirt	Welch's t-test	5.90806	1.02594e-08
iipr-pis	Welch's t-test	3.04073	0.00258867
iipr-pla	Mann-Whitney U test	16979	2.3049e-29
iipr-plp	Welch's t-test	16.3813	3.3842e-42
iipr-pss	Welch's t-test	5.86634	1.34358e-08
iipr-sfo	Mann-Whitney U test	16975	2.46805e-29
iipr-sij	Mann-Whitney U test	14570	2.60286e-14
iipr-sps	Welch's t-test	6.18034	2.32586e-09
iit-ips	Mann-Whitney U test	6765	3.25437e-05
iit-is	Welch's t-test	12.413	2.67278e-28
iit-lfo	Welch's t-test	9.98409	3.74417e-20
iit-lit	Welch's t-test	8.59939	6.34669e-16
iit-lsi	Mann-Whitney U test	16800	4.7473e-28
iit-lsn	Welch's t-test	10.3699	1.87036e-21
iit-lss	Welch's t-test	12.6113	6.22888e-29
iit-maps	Mann-Whitney U test	9796	0.677728
iit-mfo	Welch's t-test	5.17312	4.63352e-07
iit-mipr	Welch's t-test	1.25151	0.211821
iit-mla	Welch's t-test	17.5096	1.55276e-46
iit-mli	Mann-Whitney U test	17182	6.83413e-31
iit-mpps	Mann-Whitney U test	9100	0.526881
iit-pgl	Welch's t-test	10.7787	9.51839e-23
iit-pin	Welch's t-test	5.49326	9.12719e-08
iit-pirt	Mann-Whitney U test	12969	1.97446e-07
iit-pis	Welch's t-test	2.61694	0.00936639
iit-pla	Welch's t-test	10.837	7.63902e-23
iit-plp	Welch's t-test	16.9869	6.37094e-44
iit-pss	Welch's t-test	6.26538	1.51904e-09
iit-sfo	Welch's t-test	11.4791	4.48451e-25
iit-sij	Welch's t-test	8.89534	9.1148e-17
iit-sps	Welch's t-test	3.60425	0.000372812
ips-is	Welch's t-test	0.239905	0.810596
ips-lfo	Mann-Whitney U test	4272	2.46573e-15
ips-lit	Welch's t-test	-2.4056	0.0168285
ips-lsi	Welch's t-test	-7.56983	5.72645e-13
ips-lsn	Mann-Whitney U test	6970	0.000120222
ips-lss	Welch's t-test	-2.89297	0.00412453
ips-maps	Welch's t-test	6.28346	1.36909e-09
ips-mfo	Mann-Whitney U test	2572	1.07166e-25
ips-mipr	Welch's t-test	-5.35249	1.83782e-07
ips-mla	Mann-Whitney U test	14625	1.36449e-14
ips-mli	Mann-Whitney U test	11119	0.0159009
ips-mpps	Welch's t-test	8.75674	2.89508e-16
ips-pgl	Welch's t-test	4.57554	7.25254e-06
ips-pin	Welch's t-test	0.970708	0.33256
ips-pirt	Welch's t-test	0.826568	0.409202
ips-pis	Welch's t-test	-0.255186	0.798771
ips-pla	Welch's t-test	1.98837	0.0477836
ips-plp	Welch's t-test	0.445536	0.656289
ips-pss	Welch's t-test	2.53541	0.0118044
ips-sfo	Welch's t-test	-5.95036	8.26433e-09
ips-sij	Mann-Whitney U test	9037	0.466733
ips-sps	Welch's t-test	7.8298	1.1952e-13
is-lfo	Mann-Whitney U test	16306	1.37816e-24
is-lit	Mann-Whitney U test	14511	5.16486e-14
is-lsi	Mann-Whitney U test	16505	5.93067e-26
is-lsn	Mann-Whitney U test	13368	6.49142e-09
is-lss	Mann-Whitney U test	17449	5.80004e-33
is-maps	Welch's t-test	3.09382	0.00219675
is-mfo	Mann-Whitney U test	14779	2.15757e-15
is-mipr	Welch's t-test	11.9737	2.26785e-26
is-mla	Mann-Whitney U test	17124	1.88526e-30
is-mli	Mann-Whitney U test	15911	5.44808e-22
is-mpps	Welch's t-test	-1.57937	0.115514
is-pgl	Welch's t-test	5.18836	4.21187e-07
is-pin	Welch's t-test	-3.36194	0.000884386
is-pirt	Welch's t-test	-4.31439	2.24043e-05
is-pis	Mann-Whitney U test	5204	7.53957e-11
is-pla	Welch's t-test	9.22165	1.03812e-17
is-plp	Mann-Whitney U test	16640	6.67114e-27
is-pss	Mann-Whitney U test	9209	0.639528
is-sfo	Mann-Whitney U test	16871	1.44242e-28
is-sij	Welch's t-test	4.43826	1.32706e-05
is-sps	Welch's t-test	3.47346	0.000603204
lfo-lit	Welch's t-test	7.98754	5.08084e-14
lfo-lsi	Mann-Whitney U test	9710	0.774999
lfo-lsn	Welch's t-test	7.39042	2.10161e-12
lfo-lss	Welch's t-test	4.95505	1.31095e-06
lfo-maps	Mann-Whitney U test	6211	6.02076e-07
lfo-mfo	Mann-Whitney U test	9661	0.832161
lfo-mipr	Welch's t-test	12.5893	7.61472e-29
lfo-mla	Mann-Whitney U test	17032	9.28161e-30
lfo-mli	Welch's t-test	9.19117	1.23626e-17
lfo-mpps	Mann-Whitney U test	3952	4.54026e-17
lfo-pgl	Welch's t-test	9.00538	4.2464e-17
lfo-pin	Mann-Whitney U test	11446	0.00367923
lfo-pirt	Mann-Whitney U test	11744	0.000796716
lfo-pis	Mann-Whitney U test	9795	0.678833
lfo-pla	Welch's t-test	4.51606	9.4987e-06
lfo-plp	Mann-Whitney U test	15623	3.41586e-20
lfo-pss	Welch's t-test	4.53625	8.66987e-06
lfo-sfo	Mann-Whitney U test	13178	3.4487e-08
lfo-sij	Mann-Whitney U test	10884	0.0397144
lfo-sps	Mann-Whitney U test	7666	0.00517676
lit-lsi	Mann-Whitney U test	15003	1.34165e-16
lit-lsn	Mann-Whitney U test	13291	1.28964e-08
lit-lss	Welch's t-test	11.1557	8.76714e-24
lit-maps	Welch's t-test	1.21073	0.227083
lit-mfo	Mann-Whitney U test	13469	2.58601e-09
lit-mipr	Welch's t-test	9.62622	6.18847e-19
lit-mla	Mann-Whitney U test	17416	1.05491e-32
lit-mli	Mann-Whitney U test	15547	9.86861e-20
lit-mpps	Welch's t-test	-2.04177	0.0421979
lit-pgl	Mann-Whitney U test	14022	1.12076e-11
lit-pin	Welch's t-test	-0.392327	0.69513
lit-pirt	Mann-Whitney U test	7899	0.0145107
lit-pis	Mann-Whitney U test	6451	3.68265e-06
lit-pla	Welch's t-test	8.17346	1.54098e-14
lit-plp	Welch's t-test	12.5074	5.67322e-28
lit-pss	Welch's t-test	2.11916	0.0350215
lit-sfo	Welch's t-test	10.6038	8.03492e-22
lit-sij	Mann-Whitney U test	11848	0.000446749
lit-sps	Mann-Whitney U test	10979	0.0278065
lsi-lsn	Mann-Whitney U test	15214	8.84269e-18
lsi-lss	Mann-Whitney U test	11673	0.00116695
lsi-maps	Welch's t-test	-4.72925	3.61124e-06
lsi-mfo	Mann-Whitney U test	9757	0.721289
lsi-mipr	Welch's t-test	10.0216	3.74675e-20
lsi-mla	Mann-Whitney U test	17363	2.74292e-32
lsi-mli	Mann-Whitney U test	15257	5.01844e-18
lsi-mpps	Welch's t-test	-7.78487	1.43858e-13
lsi-pgl	Mann-Whitney U test	14657	9.34174e-15
lsi-pin	Mann-Whitney U test	10767	0.0600776
lsi-pirt	Mann-Whitney U test	10850	0.044918
lsi-pis	Mann-Whitney U test	9004	0.436816
lsi-pla	Welch's t-test	3.63588	0.000331358
lsi-plp	Mann-Whitney U test	15673	1.68769e-20
lsi-pss	Mann-Whitney U test	11780	0.000653844
lsi-sfo	Welch's t-test	3.80605	0.000175069
lsi-sij	Welch's t-test	1.61435	0.107625
lsi-sps	Welch's t-test	-2.98684	0.00307458
lsn-lss	Mann-Whitney U test	16569	2.11582e-26
lsn-maps	Mann-Whitney U test	9403	0.860507
lsn-mfo	Mann-Whitney U test	12644	2.45906e-06
lsn-mipr	Welch's t-test	8.55061	1.0681e-15
lsn-mla	Mann-Whitney U test	17287	1.0678e-31
lsn-mli	Mann-Whitney U test	15780	3.66269e-21
lsn-mpps	Welch's t-test	-4.56873	7.55622e-06
lsn-pgl	Welch's t-test	7.30041	3.35165e-12
lsn-pin	Welch's t-test	-0.507983	0.611877
lsn-pirt	Mann-Whitney U test	8618	0.173885
lsn-pis	Mann-Whitney U test	6676	1.79364e-05
lsn-pla	Welch's t-test	7.01721	1.89075e-11
lsn-plp	Welch's t-test	12.1252	3.43485e-27
lsn-pss	Welch's t-test	2.00326	0.0461621
lsn-sfo	Mann-Whitney U test	15568	7.37066e-20
lsn-sij	Welch's t-test	4.25808	2.87348e-05
lsn-sps	Welch's t-test	0.973306	0.331281
lss-maps	Welch's t-test	-3.07407	0.00232577
lss-mfo	Welch's t-test	3.71039	0.000253517
lss-mipr	Welch's t-test	12.4777	2.30749e-28
lss-mla	Mann-Whitney U test	16966	2.87823e-29
lss-mli	Mann-Whitney U test	15755	5.24595e-21
lss-mpps	Mann-Whitney U test	6621	1.23054e-05
lss-pgl	Welch's t-test	10.4074	1.74167e-21
lss-pin	Mann-Whitney U test	12693	1.70641e-06
lss-pirt	Mann-Whitney U test	13281	1.40854e-08
lss-pis	Welch's t-test	2.72379	0.00687055
lss-pla	Mann-Whitney U test	12803	7.37074e-07
lss-plp	Mann-Whitney U test	17049	6.92361e-30
lss-pss	Welch's t-test	6.08032	4.23334e-09
lss-sfo	Mann-Whitney U test	13042	1.08524e-07
lss-sij	Welch's t-test	2.78673	0.00570861
lss-sps	Welch's t-test	-2.57865	0.0104461
maps-mfo	Mann-Whitney U test	6160	4.0312e-07
maps-mipr	Welch's t-test	1.93459	0.0540708
maps-mla	Mann-Whitney U test	14320	4.50082e-13
maps-mli	Mann-Whitney U test	11022	0.0235209
maps-mpps	Welch's t-test	11.3588	9.85836e-25
maps-pgl	Welch's t-test	4.39537	1.59013e-05
maps-pin	Welch's t-test	1.53184	0.126731
maps-pirt	Welch's t-test	1.88205	0.0608914
maps-pis	Mann-Whitney U test	9940	0.526881
maps-pla	Welch's t-test	-2.80008	0.0054725
maps-plp	Welch's t-test	-1.39183	0.165113
maps-pss	Welch's t-test	2.77732	0.005869
maps-sfo	Welch's t-test	-7.97727	4.21199e-14
maps-sij	Mann-Whitney U test	8731	0.234292
maps-sps	Welch's t-test	7.13463	9.72151e-12
mfo-mipr	Mann-Whitney U test	16079	4.47077e-23
mfo-mla	Mann-Whitney U test	16186	8.79822e-24
mfo-mli	Mann-Whitney U test	14006	1.32447e-11
mfo-mpps	Welch's t-test	-6.39521	7.65921e-10
mfo-pgl	Mann-Whitney U test	13905	3.75107e-11
mfo-pin	Welch's t-test	3.28052	0.00117468
mfo-pirt	Mann-Whitney U test	11906	0.000320311
mfo-pis	Welch's t-test	1.76058	0.0794261
mfo-pla	Welch's t-test	5.20966	3.86648e-07
mfo-plp	Mann-Whitney U test	12685	1.81196e-06
mfo-pss	Welch's t-test	4.38697	1.67002e-05
mfo-sfo	Welch's t-test	1.51649	0.130617
mfo-sij	Mann-Whitney U test	10751	0.0634408
mfo-sps	Welch's t-test	-0.837866	0.402907
mipr-mla	Mann-Whitney U test	17562	7.34112e-34
mipr-mli	Welch's t-test	12.3875	5.17822e-28
mipr-mpps	Mann-Whitney U test	12863	4.61087e-07
mipr-pgl	Welch's t-test	10.2836	4.491e-21
mipr-pin	Welch's t-test	5.94076	8.8834e-09
mipr-pirt	Welch's t-test	6.77423	7.70114e-11
mipr-pis	Welch's t-test	4.3638	1.81255e-05
mipr-pla	Welch's t-test	15.3464	1.33818e-38
mipr-plp	Welch's t-test	13.0044	2.21574e-30
mipr-pss	Welch's t-test	6.35949	9.10734e-10
mipr-sfo	Welch's t-test	13.375	1.19003e-31
mipr-sij	Mann-Whitney U test	14050	8.35583e-12
mipr-sps	Welch's t-test	6.90599	3.5526e-11
mla-mli	Welch's t-test	11.5484	4.89352e-25
mla-mpps	Welch's t-test	6.12217	3.32003e-09
mla-pgl	Welch's t-test	2.51744	0.0123926
mla-pin	Welch's t-test	5.30669	2.31938e-07
mla-pirt	Welch's t-test	9.69683	2.79582e-19
mla-pis	Welch's t-test	6.03873	5.04042e-09
mla-pla	Welch's t-test	10.0689	2.04281e-20
mla-plp	Welch's t-test	8.60921	6.71128e-16
mla-pss	Welch's t-test	3.64513	0.000319886
mla-sfo	Mann-Whitney U test	17167	8.8914e-31
mla-sij	Welch's t-test	5.54215	7.14174e-08
mla-sps	Welch's t-test	6.49996	3.98934e-10
mli-mpps	Mann-Whitney U test	8437	0.102501
mli-pgl	Welch's t-test	2.61632	0.00939558
mli-pin	Welch's t-test	-1.53253	0.126594
mli-pirt	Mann-Whitney U test	11092	0.0177662
mli-pis	Welch's t-test	-1.51952	0.129787
mli-pla	Mann-Whitney U test	12624	2.85023e-06
mli-plp	Welch's t-test	3.99018	8.51689e-05
mli-pss	Welch's t-test	-0.171576	0.863903
mli-sfo	Mann-Whitney U test	15367	1.15615e-18
mli-sij	Welch's t-test	-8.87066	9.93361e-17
mli-sps	Mann-Whitney U test	9894	0.57317
mpps-pgl	Welch's t-test	1.72026	0.0865268
mpps-pin	Welch's t-test	-1.35828	0.175508
mpps-pirt	Welch's t-test	-1.35311	0.177141
mpps-pis	Mann-Whitney U test	8186	0.0442774
mpps-pla	Welch's t-test	-5.3668	1.71514e-07
mpps-plp	Welch's t-test	-4.40812	1.50303e-05
mpps-pss	Welch's t-test	0.412592	0.680237
mpps-sfo	Welch's t-test	-10.0614	1.82617e-20
mpps-sij	Mann-Whitney U test	6563	8.21157e-06
mpps-sps	Welch's t-test	7.32761	2.94306e-12
pgl-pin	Welch's t-test	5.82346	1.62394e-08
pgl-pirt	Welch's t-test	9.94927	4.31329e-20
pgl-pis	Mann-Whitney U test	15007	1.27542e-16
pgl-pla	Welch's t-test	5.54925	6.79763e-08
pgl-plp	Welch's t-test	4.80108	2.60035e-06
pgl-pss	Mann-Whitney U test	10395	0.187136
pgl-sfo	Welch's t-test	9.79182	1.47536e-19
pgl-sij	Welch's t-test	10.8958	3.32581e-23
pgl-sps	Welch's t-test	3.17247	0.00168457
pin-pirt	Welch's t-test	1.36747	0.172621
pin-pis	Welch's t-test	4.9611	1.24523e-06
pin-pla	Welch's t-test	2.79226	0.0056098
pin-plp	Welch's t-test	2.56545	0.0108401
pin-pss	Mann-Whitney U test	11554	0.00215975
pin-sfo	Welch's t-test	5.68524	3.4162e-08
pin-sij	Welch's t-test	7.64693	3.80771e-13
pin-sps	Welch's t-test	1.01517	0.310928
pirt-pis	Welch's t-test	-3.79118	0.000186213
pirt-pla	Welch's t-test	4.21525	3.39357e-05
pirt-plp	Mann-Whitney U test	12354	1.91946e-05
pirt-pss	Mann-Whitney U test	11675	0.00115465
pirt-sfo	Welch's t-test	7.01477	1.81164e-11
pirt-sij	Welch's t-test	12.2367	1.23568e-27
pirt-sps	Welch's t-test	1.77772	0.0765637
pis-pla	Mann-Whitney U test	10832	0.0478983
pis-plp	Welch's t-test	1.83772	0.0671908
pis-pss	Mann-Whitney U test	13282	1.39618e-08
pis-sfo	Welch's t-test	4.10253	5.39373e-05
pis-sij	Welch's t-test	7.29376	3.26258e-12
pis-sps	Welch's t-test	0.567982	0.570513
pla-plp	Welch's t-test	0.360493	0.718759
pla-pss	Welch's t-test	3.59254	0.000390281
pla-sfo	Mann-Whitney U test	10839	0.0467201
pla-sij	Welch's t-test	-0.353206	0.724207
pla-sps	Welch's t-test	-7.61199	4.38536e-13
plp-pss	Welch's t-test	3.4134	0.000739458
plp-sfo	Welch's t-test	6.88632	4.16668e-11
plp-sij	Welch's t-test	-1.6197	0.106448
plp-sps	Welch's t-test	-4.2057	3.53568e-05
pss-sfo	Welch's t-test	6.1851	2.3307e-09
pss-sij	Welch's t-test	7.08801	1.25667e-11
pss-sps	Welch's t-test	2.12904	0.0341596
sfo-sij	Mann-Whitney U test	11768	0.000698583
sfo-sps	Welch's t-test	-7.63996	3.67117e-13
sij-sps	Mann-Whitney U test	7629	0.0043495
