# Supplementary material for: Evaluating the Effectiveness of Coxal Bone Measurements for Sex Estimation via Machine Learning
Source: Biology (Basel). 2025 Jul 17;14(7):866. doi: 10.3390/biology14070866 (PMC12292766; doi:10.3390/biology14070866)
Supplement: Supplementary file 1 [file biology-14-00866-s001.zip › Table S5 Significance of sex differences in the interlandmark distances of the right coxal bones.xlsx]

## Sheet: Sheet1
measurement	test	test-statistic	p-value
ai-ain	Welch's t-test	13.4329	6.28702e-32
ai-ais	Welch's t-test	12.0873	3.04624e-27
ai-ap	Welch's t-test	11.0541	1.34391e-23
ai-as	Welch's t-test	13.7975	6.43497e-33
ai-asa	Mann-Whitney U test	17027	1.0116e-29
ai-ass	Welch's t-test	11.0478	1.03946e-23
ai-gsn	Welch's t-test	11.8165	3.05396e-26
ai-ifo	Welch's t-test	11.2239	4.16721e-24
ai-iipr	Mann-Whitney U test	16478	9.13569e-26
ai-iit	Mann-Whitney U test	16560	2.4472e-26
ai-ips	Mann-Whitney U test	6861	6.06961e-05
ai-is	Welch's t-test	13.958	1.45164e-33
ai-lfo	Mann-Whitney U test	12847	5.22934e-07
ai-lit	Mann-Whitney U test	14574	2.484e-14
ai-lsi	Mann-Whitney U test	13799	1.09151e-10
ai-lsn	Mann-Whitney U test	15636	2.84526e-20
ai-lss	Welch's t-test	8.06101	2.41551e-14
ai-maps	Welch's t-test	-0.972051	0.331903
ai-mfo	Welch's t-test	3.97555	9.16414e-05
ai-mipr	Welch's t-test	9.43637	1.99802e-18
ai-mla	Mann-Whitney U test	17388	1.74906e-32
ai-mli	Welch's t-test	12.2134	3.39986e-27
ai-mpps	Mann-Whitney U test	7138	0.000327822
ai-pgl	Welch's t-test	9.83483	1.49562e-19
ai-pin	Mann-Whitney U test	10660	0.0856463
ai-pirt	Mann-Whitney U test	9597	0.908134
ai-pis	Mann-Whitney U test	7615	0.00406912
ai-pla	Welch's t-test	7.78244	1.80825e-13
ai-plp	Mann-Whitney U test	16902	8.54387e-29
ai-pss	Welch's t-test	2.99185	0.00303392
ai-sfo	Mann-Whitney U test	15757	5.09759e-21
ai-sij	Mann-Whitney U test	12372	1.69868e-05
ai-sps	Mann-Whitney U test	10033	0.439489
ain-ais	Welch's t-test	4.95205	1.34069e-06
ain-ap	Welch's t-test	9.80632	1.19836e-19
ain-as	Welch's t-test	5.95967	7.95597e-09
ain-asa	Welch's t-test	6.56978	2.59847e-10
ain-ass	Mann-Whitney U test	9048	0.476953
ain-gsn	Welch's t-test	13.9274	1.18943e-33
ain-ifo	Mann-Whitney U test	17226	3.14896e-31
ain-iipr	Mann-Whitney U test	17600	3.63978e-34
ain-iit	Welch's t-test	16.1998	1.08001e-41
ain-ips	Mann-Whitney U test	13082	7.77922e-08
ain-is	Welch's t-test	15.255	2.31767e-38
ain-lfo	Welch's t-test	11.3178	1.34531e-24
ain-lit	Welch's t-test	14.5953	1.25099e-35
ain-lsi	Welch's t-test	11.0277	1.32204e-23
ain-lsn	Welch's t-test	13.9142	2.61596e-33
ain-lss	Mann-Whitney U test	14713	4.78719e-15
ain-maps	Welch's t-test	4.32639	2.1667e-05
ain-mfo	Mann-Whitney U test	15237	6.5346e-18
ain-mipr	Welch's t-test	14.9094	9.52601e-37
ain-mla	Mann-Whitney U test	14923	3.66506e-16
ain-mli	Welch's t-test	12.5907	6.187e-29
ain-mpps	Welch's t-test	2.89061	0.0041605
ain-pgl	Welch's t-test	8.46328	1.64787e-15
ain-pin	Welch's t-test	7.18807	6.31517e-12
ain-pirt	Welch's t-test	9.18065	1.08566e-17
ain-pis	Welch's t-test	4.39397	1.59354e-05
ain-pla	Welch's t-test	6.88247	4.51553e-11
ain-plp	Welch's t-test	4.63489	5.5543e-06
ain-pss	Welch's t-test	6.43974	5.39806e-10
ain-sfo	Welch's t-test	11.7818	7.89784e-26
ain-sij	Welch's t-test	1.44192	0.150471
ain-sps	Mann-Whitney U test	11363	0.00544876
ais-ap	Welch's t-test	10.5768	3.78088e-22
ais-as	Welch's t-test	3.15645	0.00177566
ais-asa	Welch's t-test	3.75124	0.000215903
ais-ass	Welch's t-test	1.96952	0.049935
ais-gsn	Welch's t-test	14.3202	4.87342e-35
ais-ifo	Welch's t-test	14.9246	3.62705e-37
ais-iipr	Welch's t-test	16.6364	2.66904e-43
ais-iit	Welch's t-test	15.6961	5.84313e-40
ais-ips	Mann-Whitney U test	12286	3.02618e-05
ais-is	Welch's t-test	15.8371	1.55717e-40
ais-lfo	Mann-Whitney U test	15428	5.06253e-19
ais-lit	Welch's t-test	14.0962	5.09636e-34
ais-lsi	Welch's t-test	10.0086	2.67282e-20
ais-lsn	Welch's t-test	13.556	3.46925e-32
ais-lss	Mann-Whitney U test	13798	1.10244e-10
ais-maps	Mann-Whitney U test	11605	0.00166504
ais-mfo	Welch's t-test	8.46746	1.64156e-15
ais-mipr	Mann-Whitney U test	16953	3.5928e-29
ais-mla	Welch's t-test	11.8522	2.98664e-26
ais-mli	Welch's t-test	13.4394	1.14642e-31
ais-mpps	Welch's t-test	1.63402	0.103406
ais-pgl	Welch's t-test	10.6046	3.41577e-22
ais-pin	Welch's t-test	7.40413	1.69006e-12
ais-pirt	Welch's t-test	8.61773	5.53617e-16
ais-pis	Welch's t-test	4.01155	7.79512e-05
ais-pla	Welch's t-test	6.25725	1.56889e-09
ais-plp	Welch's t-test	5.00958	9.80115e-07
ais-pss	Welch's t-test	6.86435	4.5647e-11
ais-sfo	Welch's t-test	11.094	8.19147e-24
ais-sij	Welch's t-test	2.49783	0.0130831
ais-sps	Mann-Whitney U test	10510	0.135551
ap-as	Welch's t-test	14.0519	1.20589e-33
ap-asa	Mann-Whitney U test	16027	9.75963e-23
ap-ass	Welch's t-test	8.39255	2.56897e-15
ap-gsn	Welch's t-test	7.00597	1.91058e-11
ap-ifo	Welch's t-test	14.7068	8.89018e-36
ap-iipr	Mann-Whitney U test	17506	2.05207e-33
ap-iit	Welch's t-test	15.2719	7.29886e-38
ap-ips	Welch's t-test	2.60753	0.00963295
ap-is	Welch's t-test	13.5094	4.41337e-32
ap-lfo	Mann-Whitney U test	16738	1.331e-27
ap-lit	Mann-Whitney U test	15297	2.95187e-18
ap-lsi	Mann-Whitney U test	16274	2.26658e-24
ap-lsn	Mann-Whitney U test	16061	5.862e-23
ap-lss	Mann-Whitney U test	17342	3.99837e-32
ap-maps	Welch's t-test	4.03782	7.05708e-05
ap-mfo	Welch's t-test	10.1197	2.19547e-20
ap-mipr	Welch's t-test	14.8555	1.69394e-36
ap-mla	Welch's t-test	10.6643	2.00483e-22
ap-mli	Mann-Whitney U test	15723	8.29168e-21
ap-mpps	Welch's t-test	1.10396	0.270592
ap-pgl	Welch's t-test	6.60412	2.18258e-10
ap-pin	Welch's t-test	-0.994548	0.320836
ap-pirt	Welch's t-test	-2.60188	0.00978852
ap-pis	Mann-Whitney U test	6061	1.8203e-07
ap-pla	Welch's t-test	9.92645	6.36553e-20
ap-plp	Welch's t-test	10.6211	3.25075e-22
ap-pss	Welch's t-test	0.886312	0.376248
ap-sfo	Mann-Whitney U test	17259	1.75604e-31
ap-sij	Mann-Whitney U test	10576	0.111358
ap-sps	Welch's t-test	3.97125	9.18743e-05
as-asa	Mann-Whitney U test	11621	0.00153281
as-ass	Welch's t-test	3.69414	0.00026698
as-gsn	Mann-Whitney U test	16735	1.39877e-27
as-ifo	Mann-Whitney U test	17641	1.70115e-34
as-iipr	Welch's t-test	18.1636	5.31034e-48
as-iit	Welch's t-test	17.2608	5.82281e-45
as-ips	Welch's t-test	2.15636	0.0319563
as-is	Mann-Whitney U test	17938	6.14568e-37
as-lfo	Welch's t-test	10.8202	6.17751e-23
as-lit	Mann-Whitney U test	17055	6.24221e-30
as-lsi	Welch's t-test	10.3999	1.82694e-21
as-lsn	Mann-Whitney U test	17217	3.69109e-31
as-lss	Mann-Whitney U test	13160	4.02318e-08
as-maps	Welch's t-test	1.26879	0.205617
as-mfo	Welch's t-test	8.6515	5.27058e-16
as-mipr	Welch's t-test	15.7895	8.45982e-40
as-mla	Mann-Whitney U test	15988	1.74576e-22
as-mli	Mann-Whitney U test	15791	3.12576e-21
as-mpps	Welch's t-test	-0.232537	0.816296
as-pgl	Welch's t-test	9.66692	3.60458e-19
as-pin	Welch's t-test	5.50215	8.76125e-08
as-pirt	Welch's t-test	5.92056	9.58299e-09
as-pis	Welch's t-test	1.8026	0.0725496
as-pla	Welch's t-test	6.26537	1.44619e-09
as-plp	Mann-Whitney U test	15839	1.56013e-21
as-pss	Welch's t-test	5.10507	6.26877e-07
as-sfo	Mann-Whitney U test	15977	2.05565e-22
as-sij	Welch's t-test	1.64624	0.100862
as-sps	Welch's t-test	0.0533873	0.957463
asa-ass	Welch's t-test	4.46952	1.1525e-05
asa-gsn	Mann-Whitney U test	16759	9.39614e-28
asa-ifo	Mann-Whitney U test	17802	8.27224e-36
asa-iipr	Mann-Whitney U test	18068	4.92431e-38
asa-iit	Mann-Whitney U test	17766	1.63474e-35
asa-ips	Mann-Whitney U test	11940	0.000262669
asa-is	Mann-Whitney U test	17834	4.50399e-36
asa-lfo	Mann-Whitney U test	16285	1.91078e-24
asa-lit	Mann-Whitney U test	17258	1.78745e-31
asa-lsi	Mann-Whitney U test	16604	1.19946e-26
asa-lsn	Mann-Whitney U test	17155	1.09709e-30
asa-lss	Mann-Whitney U test	14373	2.48853e-13
asa-maps	Mann-Whitney U test	11692	0.00105477
asa-mfo	Mann-Whitney U test	15349	1.47282e-18
asa-mipr	Welch's t-test	16.6178	5.60316e-43
asa-mla	Mann-Whitney U test	16230	4.47539e-24
asa-mli	Mann-Whitney U test	16390	3.69271e-25
asa-mpps	Mann-Whitney U test	10626	0.0954073
asa-pgl	Welch's t-test	10.0066	3.3533e-20
asa-pin	Welch's t-test	5.35942	1.80985e-07
asa-pirt	Mann-Whitney U test	13108	6.25359e-08
asa-pis	Welch's t-test	1.53332	0.126358
asa-pla	Welch's t-test	7.6485	3.62092e-13
asa-plp	Welch's t-test	8.24531	6.97821e-15
asa-pss	Welch's t-test	5.29345	2.51301e-07
asa-sfo	Mann-Whitney U test	16694	2.75194e-27
asa-sij	Welch's t-test	1.83451	0.0676631
asa-sps	Mann-Whitney U test	11061	0.0201419
ass-gsn	Welch's t-test	11.0239	1.26469e-23
ass-ifo	Mann-Whitney U test	16342	7.85277e-25
ass-iipr	Welch's t-test	13.8829	1.96235e-33
ass-iit	Welch's t-test	13.9405	1.00384e-33
ass-ips	Welch's t-test	3.71667	0.000246196
ass-is	Welch's t-test	12.6953	2.45019e-29
ass-lfo	Welch's t-test	8.62325	5.35799e-16
ass-lit	Welch's t-test	12.969	3.38928e-30
ass-lsi	Welch's t-test	8.56783	8.00942e-16
ass-lsn	Welch's t-test	11.7242	6.30195e-26
ass-lss	Welch's t-test	6.22734	1.83301e-09
ass-maps	Welch's t-test	2.72372	0.00688097
ass-mfo	Welch's t-test	6.68755	1.31549e-10
ass-mipr	Welch's t-test	11.8754	2.05691e-26
ass-mla	Welch's t-test	7.75659	1.80179e-13
ass-mli	Welch's t-test	8.26745	5.98844e-15
ass-mpps	Welch's t-test	1.50418	0.13371
ass-pgl	Welch's t-test	6.80117	6.69786e-11
ass-pin	Welch's t-test	6.48849	4.1008e-10
ass-pirt	Welch's t-test	8.45305	1.73304e-15
ass-pis	Welch's t-test	4.31252	2.25477e-05
ass-pla	Welch's t-test	4.29263	2.49078e-05
ass-plp	Welch's t-test	2.43677	0.0154668
ass-pss	Welch's t-test	5.79727	1.87323e-08
ass-sfo	Welch's t-test	7.53469	8.13092e-13
ass-sij	Welch's t-test	0.303957	0.761392
ass-sps	Welch's t-test	0.959704	0.338077
gsn-ifo	Mann-Whitney U test	16579	1.7996e-26
gsn-iipr	Mann-Whitney U test	17241	2.41553e-31
gsn-iit	Welch's t-test	15.1577	4.87268e-38
gsn-ips	Mann-Whitney U test	11394	0.00471344
gsn-is	Welch's t-test	8.80184	1.66896e-16
gsn-lfo	Mann-Whitney U test	15851	1.31027e-21
gsn-lit	Mann-Whitney U test	14830	1.15773e-15
gsn-lsi	Mann-Whitney U test	14456	9.71496e-14
gsn-lsn	Welch's t-test	9.49585	1.52296e-18
gsn-lss	Mann-Whitney U test	16357	6.20678e-25
gsn-maps	Welch's t-test	3.67352	0.000288946
gsn-mfo	Mann-Whitney U test	15036	8.82648e-17
gsn-mipr	Welch's t-test	13.8367	3.98117e-33
gsn-mla	Welch's t-test	11.9012	1.45698e-26
gsn-mli	Mann-Whitney U test	14389	2.07834e-13
gsn-mpps	Welch's t-test	-0.294611	0.768516
gsn-pgl	Mann-Whitney U test	12237	4.175e-05
gsn-pin	Welch's t-test	-4.98623	1.09393e-06
gsn-pirt	Welch's t-test	-3.99442	8.41301e-05
gsn-pis	Welch's t-test	-7.07778	1.23063e-11
gsn-pla	Mann-Whitney U test	13981	1.7174e-11
gsn-plp	Welch's t-test	5.42609	1.28987e-07
gsn-pss	Welch's t-test	-2.22724	0.0267517
gsn-sfo	Mann-Whitney U test	16790	5.6094e-28
gsn-sij	Welch's t-test	1.11229	0.267002
gsn-sps	Welch's t-test	2.71822	0.00698891
ifo-iipr	Mann-Whitney U test	15245	5.88039e-18
ifo-iit	Welch's t-test	7.08132	1.37904e-11
ifo-ips	Welch's t-test	-8.87542	9.38364e-17
ifo-is	Welch's t-test	10.0101	3.92315e-20
ifo-lfo	Welch's t-test	5.97422	7.38907e-09
ifo-lit	Welch's t-test	8.83936	1.20024e-16
ifo-lsi	Welch's t-test	12.2501	1.45424e-27
ifo-lsn	Welch's t-test	7.09326	1.14669e-11
ifo-lss	Welch's t-test	10.8928	3.51012e-23
ifo-maps	Welch's t-test	-2.65786	0.0083312
ifo-mfo	Mann-Whitney U test	10700	0.0752134
ifo-mipr	Welch's t-test	3.65162	0.000313148
ifo-mla	Mann-Whitney U test	17578	5.4657e-34
ifo-mli	Mann-Whitney U test	16419	2.33496e-25
ifo-mpps	Welch's t-test	-4.90064	1.65696e-06
ifo-pgl	Welch's t-test	9.6006	9.04575e-19
ifo-pin	Welch's t-test	3.32496	0.00101134
ifo-pirt	Welch's t-test	2.68612	0.00767179
ifo-pis	Welch's t-test	-0.504861	0.614062
ifo-pla	Welch's t-test	9.97229	8.06347e-20
ifo-plp	Mann-Whitney U test	17502	2.20781e-33
ifo-pss	Welch's t-test	3.57852	0.000413022
ifo-sfo	Mann-Whitney U test	15911	5.44808e-22
ifo-sij	Mann-Whitney U test	13789	1.20567e-10
ifo-sps	Welch's t-test	1.00824	0.314263
iipr-iit	Welch's t-test	-0.46544	0.641996
iipr-ips	Welch's t-test	-3.58286	0.000402169
iipr-is	Welch's t-test	12.0963	5.97368e-27
iipr-lfo	Welch's t-test	14.3217	8.19771e-35
iipr-lit	Welch's t-test	9.97616	3.47082e-20
iipr-lsi	Welch's t-test	16.5774	1.2384e-42
iipr-lsn	Mann-Whitney U test	15317	2.26087e-18
iipr-lss	Welch's t-test	14.1024	4.30344e-34
iipr-maps	Welch's t-test	2.02719	0.0436125
iipr-mfo	Mann-Whitney U test	13976	1.80869e-11
iipr-mipr	Mann-Whitney U test	10359	0.205945
iipr-mla	Mann-Whitney U test	17881	1.83648e-36
iipr-mli	Mann-Whitney U test	17130	1.69799e-30
iipr-mpps	Welch's t-test	2.36977	0.0184922
iipr-pgl	Welch's t-test	11.1286	1.00764e-23
iipr-pin	Welch's t-test	5.72682	2.78425e-08
iipr-pirt	Mann-Whitney U test	13271	1.53805e-08
iipr-pis	Welch's t-test	2.47802	0.0138143
iipr-pla	Welch's t-test	14.4005	4.08948e-35
iipr-plp	Welch's t-test	18.1184	5.71997e-48
iipr-pss	Welch's t-test	5.23135	3.43639e-07
iipr-sfo	Welch's t-test	14.8797	8.72392e-37
iipr-sij	Mann-Whitney U test	15433	4.72944e-19
iipr-sps	Welch's t-test	5.95015	8.18115e-09
iit-ips	Welch's t-test	-4.84994	2.09681e-06
iit-is	Welch's t-test	13.5151	4.19055e-32
iit-lfo	Welch's t-test	9.48849	1.69275e-18
iit-lit	Welch's t-test	9.00574	3.73991e-17
iit-lsi	Welch's t-test	15.2836	3.00593e-38
iit-lsn	Welch's t-test	10.9018	3.24538e-23
iit-lss	Mann-Whitney U test	16229	4.54489e-24
iit-maps	Welch's t-test	0.110497	0.912099
iit-mfo	Mann-Whitney U test	12512	6.41023e-06
iit-mipr	Welch's t-test	0.285863	0.775214
iit-mla	Mann-Whitney U test	17831	4.76862e-36
iit-mli	Mann-Whitney U test	17155	1.09709e-30
iit-mpps	Mann-Whitney U test	8827	0.296222
iit-pgl	Welch's t-test	11.4092	9.16069e-25
iit-pin	Welch's t-test	5.63616	4.3601e-08
iit-pirt	Welch's t-test	5.15605	4.85725e-07
iit-pis	Welch's t-test	1.95734	0.051329
iit-pla	Welch's t-test	11.1317	1.57117e-23
iit-plp	Welch's t-test	17.5978	2.05135e-45
iit-pss	Welch's t-test	5.47269	1.01148e-07
iit-sfo	Welch's t-test	12.9418	9.1063e-30
iit-sij	Welch's t-test	11.0253	1.26701e-23
iit-sps	Welch's t-test	3.37668	0.000846648
ips-is	Mann-Whitney U test	8510	0.127826
ips-lfo	Welch's t-test	-9.36151	2.99013e-18
ips-lit	Welch's t-test	-3.53268	0.000483522
ips-lsi	Welch's t-test	-7.1804	6.56667e-12
ips-lsn	Mann-Whitney U test	6543	7.13034e-06
ips-lss	Welch's t-test	-2.76689	0.00605007
ips-maps	Welch's t-test	6.24073	1.78089e-09
ips-mfo	Mann-Whitney U test	2604	1.78321e-25
ips-mipr	Welch's t-test	-4.81064	2.50727e-06
ips-mla	Welch's t-test	7.89342	8.34568e-14
ips-mli	Mann-Whitney U test	11084	0.0183545
ips-mpps	Welch's t-test	9.23989	1.3579e-17
ips-pgl	Mann-Whitney U test	12188	5.72997e-05
ips-pin	Welch's t-test	0.810642	0.418294
ips-pirt	Welch's t-test	0.200651	0.841121
ips-pis	Welch's t-test	-1.37907	0.168997
ips-pla	Welch's t-test	2.30132	0.0221317
ips-plp	Mann-Whitney U test	10889	0.0389941
ips-pss	Welch's t-test	1.32551	0.186144
ips-sfo	Welch's t-test	-7.53388	7.51788e-13
ips-sij	Mann-Whitney U test	9408	0.866436
ips-sps	Welch's t-test	7.97364	5.51163e-14
is-lfo	Mann-Whitney U test	15236	6.62127e-18
is-lit	Mann-Whitney U test	13782	1.29245e-10
is-lsi	Mann-Whitney U test	15251	5.43256e-18
is-lsn	Mann-Whitney U test	13276	1.47191e-08
is-lss	Welch's t-test	14.5648	5.60578e-36
is-maps	Mann-Whitney U test	10694	0.0767087
is-mfo	Mann-Whitney U test	14254	9.33149e-13
is-mipr	Welch's t-test	11.4782	9.87662e-25
is-mla	Welch's t-test	13.7646	4.66694e-33
is-mli	Mann-Whitney U test	15884	8.09435e-22
is-mpps	Mann-Whitney U test	7404	0.00141769
is-pgl	Welch's t-test	5.65517	4.18951e-08
is-pin	Welch's t-test	-3.0643	0.00240084
is-pirt	Welch's t-test	-4.5708	7.40673e-06
is-pis	Welch's t-test	-6.98358	2.19352e-11
is-pla	Mann-Whitney U test	14901	4.81959e-16
is-plp	Mann-Whitney U test	16047	7.2334e-23
is-pss	Welch's t-test	-0.762599	0.446369
is-sfo	Mann-Whitney U test	17171	8.28925e-31
is-sij	Welch's t-test	6.41789	6.06107e-10
is-sps	Mann-Whitney U test	11101	0.0171242
lfo-lit	Mann-Whitney U test	13631	5.63596e-10
lfo-lsi	Mann-Whitney U test	9832	0.63845
lfo-lsn	Mann-Whitney U test	13029	1.20833e-07
lfo-lss	Welch's t-test	6.44903	5.11836e-10
lfo-maps	Mann-Whitney U test	6649	1.49198e-05
lfo-mfo	Mann-Whitney U test	9803	0.670018
lfo-mipr	Welch's t-test	13.0434	2.24981e-30
lfo-mla	Mann-Whitney U test	16908	7.71837e-29
lfo-mli	Mann-Whitney U test	15137	2.41333e-17
lfo-mpps	Welch's t-test	-9.02361	3.28727e-17
lfo-pgl	Welch's t-test	8.80906	1.82044e-16
lfo-pin	Welch's t-test	2.55357	0.0112206
lfo-pirt	Mann-Whitney U test	10738	0.0662867
lfo-pis	Welch's t-test	-1.25481	0.210616
lfo-pla	Welch's t-test	6.00592	6.05759e-09
lfo-plp	Welch's t-test	12.1156	3.85858e-27
lfo-pss	Welch's t-test	2.98942	0.00305728
lfo-sfo	Mann-Whitney U test	14945	2.78408e-16
lfo-sij	Welch's t-test	3.47457	0.00059462
lfo-sps	Mann-Whitney U test	8199	0.046388
lit-lsi	Mann-Whitney U test	14994	1.50331e-16
lit-lsn	Welch's t-test	5.16053	4.86548e-07
lit-lss	Mann-Whitney U test	15920	4.77279e-22
lit-maps	Welch's t-test	0.634471	0.526317
lit-mfo	Welch's t-test	5.54505	7.41958e-08
lit-mipr	Welch's t-test	9.24817	7.24068e-18
lit-mla	Mann-Whitney U test	17448	5.90635e-33
lit-mli	Mann-Whitney U test	15960	2.64476e-22
lit-mpps	Welch's t-test	-2.92387	0.00375401
lit-pgl	Welch's t-test	8.1213	2.08001e-14
lit-pin	Mann-Whitney U test	8590	0.160897
lit-pirt	Welch's t-test	-2.7287	0.00677868
lit-pis	Welch's t-test	-5.65999	3.8437e-08
lit-pla	Mann-Whitney U test	14746	3.21776e-15
lit-plp	Mann-Whitney U test	16313	1.23567e-24
lit-pss	Welch's t-test	1.13345	0.258069
lit-sfo	Mann-Whitney U test	16463	1.16058e-25
lit-sij	Mann-Whitney U test	12684	1.82558e-06
lit-sps	Welch's t-test	2.13803	0.0334356
lsi-lsn	Mann-Whitney U test	14080	6.08857e-12
lsi-lss	Welch's t-test	4.17332	4.04449e-05
lsi-maps	Welch's t-test	-4.01373	7.72279e-05
lsi-mfo	Mann-Whitney U test	10551	0.120087
lsi-mipr	Welch's t-test	11.5172	3.93757e-25
lsi-mla	Mann-Whitney U test	16947	3.97949e-29
lsi-mli	Mann-Whitney U test	14345	3.40597e-13
lsi-mpps	Welch's t-test	-7.55485	6.29739e-13
lsi-pgl	Welch's t-test	7.72364	2.54088e-13
lsi-pin	Mann-Whitney U test	10159	0.33549
lsi-pirt	Mann-Whitney U test	9638	0.859322
lsi-pis	Welch's t-test	-2.50545	0.0128108
lsi-pla	Welch's t-test	4.47574	1.12512e-05
lsi-plp	Welch's t-test	10.6188	4.45888e-22
lsi-pss	Welch's t-test	2.23207	0.0264508
lsi-sfo	Welch's t-test	7.25203	4.35282e-12
lsi-sij	Mann-Whitney U test	10408	0.180666
lsi-sps	Welch's t-test	-2.6548	0.0084028
lsn-lss	Welch's t-test	11.5142	2.91306e-25
lsn-maps	Welch's t-test	-0.311298	0.755821
lsn-mfo	Mann-Whitney U test	12657	2.23301e-06
lsn-mipr	Mann-Whitney U test	14837	1.06244e-15
lsn-mla	Mann-Whitney U test	17055	6.24221e-30
lsn-mli	Mann-Whitney U test	15792	3.081e-21
lsn-mpps	Welch's t-test	-4.79714	2.71306e-06
lsn-pgl	Welch's t-test	7.7008	3.22522e-13
lsn-pin	Welch's t-test	-0.206285	0.836727
lsn-pirt	Welch's t-test	-1.88702	0.0602184
lsn-pis	Welch's t-test	-4.49451	1.02996e-05
lsn-pla	Welch's t-test	7.59025	5.92605e-13
lsn-plp	Welch's t-test	10.8643	7.28689e-23
lsn-pss	Welch's t-test	1.34958	0.178311
lsn-sfo	Mann-Whitney U test	16294	1.66129e-24
lsn-sij	Welch's t-test	6.54781	2.96569e-10
lsn-sps	Welch's t-test	0.986451	0.324825
lss-maps	Welch's t-test	-2.78186	0.00578479
lss-mfo	Welch's t-test	3.98515	8.6984e-05
lss-mipr	Welch's t-test	12.311	7.09405e-28
lss-mla	Welch's t-test	13.3459	1.4562e-31
lss-mli	Mann-Whitney U test	15668	1.81144e-20
lss-mpps	Welch's t-test	-4.41479	1.45613e-05
lss-pgl	Welch's t-test	10.3891	1.82271e-21
lss-pin	Mann-Whitney U test	12539	5.28578e-06
lss-pirt	Mann-Whitney U test	12786	8.40638e-07
lss-pis	Welch's t-test	1.40425	0.161384
lss-pla	Welch's t-test	5.02343	9.22998e-07
lss-plp	Mann-Whitney U test	17086	3.65012e-30
lss-pss	Welch's t-test	4.90758	1.60132e-06
lss-sfo	Mann-Whitney U test	14293	6.07219e-13
lss-sij	Welch's t-test	3.25717	0.00126698
lss-sps	Mann-Whitney U test	7902	0.0146937
maps-mfo	Mann-Whitney U test	6173	4.46765e-07
maps-mipr	Welch's t-test	2.85155	0.00469643
maps-mla	Welch's t-test	7.42413	1.64318e-12
maps-mli	Mann-Whitney U test	11011	0.0245587
maps-mpps	Mann-Whitney U test	16105	3.01901e-23
maps-pgl	Welch's t-test	4.43418	1.35472e-05
maps-pin	Welch's t-test	1.59426	0.112067
maps-pirt	Welch's t-test	1.49992	0.134788
maps-pis	Welch's t-test	-0.284942	0.775904
maps-pla	Welch's t-test	-2.66188	0.00823075
maps-plp	Welch's t-test	0.695552	0.487312
maps-pss	Welch's t-test	1.74888	0.0814704
maps-sfo	Welch's t-test	-9.77455	1.70022e-19
maps-sij	Mann-Whitney U test	8948	0.388659
maps-sps	Welch's t-test	7.47175	1.34134e-12
mfo-mipr	Welch's t-test	12.3611	1.5704e-27
mfo-mla	Welch's t-test	11.8399	3.79388e-26
mfo-mli	Welch's t-test	7.24292	5.19412e-12
mfo-mpps	Welch's t-test	-5.93706	9.1176e-09
mfo-pgl	Welch's t-test	7.53795	8.38798e-13
mfo-pin	Welch's t-test	3.43342	0.000693311
mfo-pirt	Mann-Whitney U test	11722	0.000897765
mfo-pis	Welch's t-test	0.730616	0.465638
mfo-pla	Welch's t-test	6.16265	2.73815e-09
mfo-plp	Welch's t-test	7.76103	1.8412e-13
mfo-pss	Welch's t-test	3.41007	0.000752187
mfo-sfo	Welch's t-test	1.40787	0.160407
mfo-sij	Welch's t-test	3.31334	0.00104773
mfo-sps	Welch's t-test	-0.528623	0.597515
mipr-mla	Welch's t-test	16.112	5.07323e-41
mipr-mli	Mann-Whitney U test	16578	1.82899e-26
mipr-mpps	Welch's t-test	6.35217	9.29269e-10
mipr-pgl	Welch's t-test	10.8947	5.48276e-23
mipr-pin	Welch's t-test	6.28111	1.38768e-09
mipr-pirt	Welch's t-test	6.69492	1.2187e-10
mipr-pis	Welch's t-test	3.48791	0.000566933
mipr-pla	Welch's t-test	16.3222	1.66939e-41
mipr-plp	Mann-Whitney U test	17389	1.71781e-32
mipr-pss	Welch's t-test	5.57557	6.13702e-08
mipr-sfo	Mann-Whitney U test	16768	8.09104e-28
mipr-sij	Mann-Whitney U test	14867	7.34313e-16
mipr-sps	Welch's t-test	7.64499	4.38419e-13
mla-mli	Welch's t-test	10.4873	1.10457e-21
mla-mpps	Welch's t-test	5.58508	5.8048e-08
mla-pgl	Welch's t-test	2.56607	0.0108208
mla-pin	Welch's t-test	5.94563	8.37293e-09
mla-pirt	Mann-Whitney U test	15231	7.07193e-18
mla-pis	Welch's t-test	5.79065	1.91778e-08
mla-pla	Welch's t-test	9.8463	1.23946e-19
mla-plp	Welch's t-test	7.09289	1.19817e-11
mla-pss	Welch's t-test	4.32667	2.12441e-05
mla-sfo	Mann-Whitney U test	17263	1.63575e-31
mla-sij	Welch's t-test	4.22626	3.24385e-05
mla-sps	Welch's t-test	5.92098	1.01525e-08
mli-mpps	Mann-Whitney U test	8470	0.113406
mli-pgl	Welch's t-test	3.01533	0.00281623
mli-pin	Welch's t-test	0.0156728	0.987507
mli-pirt	Welch's t-test	2.86971	0.00443031
mli-pis	Welch's t-test	-1.4953	0.135993
mli-pla	Mann-Whitney U test	12555	4.71134e-06
mli-plp	Welch's t-test	2.2413	0.0258523
mli-pss	Welch's t-test	-0.066599	0.946951
mli-sfo	Mann-Whitney U test	15706	1.05647e-20
mli-sij	Welch's t-test	-8.42933	2.02462e-15
mli-sps	Mann-Whitney U test	9747	0.732612
mpps-pgl	Welch's t-test	1.69326	0.0915667
mpps-pin	Welch's t-test	-1.41625	0.157865
mpps-pirt	Mann-Whitney U test	8406	0.0930339
mpps-pis	Welch's t-test	-3.1299	0.00193759
mpps-pla	Welch's t-test	-4.59481	6.73745e-06
mpps-plp	Welch's t-test	-2.49209	0.0132963
mpps-pss	Welch's t-test	-0.697212	0.486279
mpps-sfo	Welch's t-test	-11.2215	2.7784e-24
mpps-sij	Mann-Whitney U test	6877	6.72096e-05
mpps-sps	Welch's t-test	7.93311	7.39033e-14
pgl-pin	Mann-Whitney U test	13817	9.12063e-11
pgl-pirt	Welch's t-test	10.7641	1.26285e-22
pgl-pis	Welch's t-test	10.4661	1.02823e-21
pgl-pla	Welch's t-test	6.01925	5.69562e-09
pgl-plp	Welch's t-test	3.85538	0.000144449
pgl-pss	Welch's t-test	2.65939	0.0083185
pgl-sfo	Welch's t-test	10.9555	3.25872e-23
pgl-sij	Welch's t-test	10.159	9.53109e-21
pgl-sps	Welch's t-test	3.21837	0.0014464
pin-pirt	Welch's t-test	1.98337	0.0483426
pin-pis	Mann-Whitney U test	12891	3.6943e-07
pin-pla	Welch's t-test	3.53317	0.000484777
pin-plp	Welch's t-test	1.93772	0.0537193
pin-pss	Mann-Whitney U test	10632	0.0936228
pin-sfo	Welch's t-test	6.98572	2.39881e-11
pin-sij	Welch's t-test	10.179	8.90686e-21
pin-sps	Welch's t-test	1.24689	0.213529
pirt-pis	Mann-Whitney U test	6878	6.76379e-05
pirt-pla	Mann-Whitney U test	12278	3.19057e-05
pirt-plp	Mann-Whitney U test	11391	0.00478046
pirt-pss	Welch's t-test	3.06283	0.00241074
pirt-sfo	Welch's t-test	7.94025	5.30629e-14
pirt-sij	Welch's t-test	15.2826	3.46106e-38
pirt-sps	Mann-Whitney U test	10592	0.10604
pis-pla	Welch's t-test	1.55297	0.121584
pis-plp	Welch's t-test	-0.0230829	0.981601
pis-pss	Mann-Whitney U test	13066	8.89112e-08
pis-sfo	Welch's t-test	4.05156	6.63272e-05
pis-sij	Welch's t-test	8.48192	1.40368e-15
pis-sps	Welch's t-test	-0.209558	0.834168
pla-plp	Mann-Whitney U test	11732	0.000850444
pla-pss	Welch's t-test	3.0532	0.00249373
pla-sfo	Welch's t-test	0.354172	0.723484
pla-sij	Mann-Whitney U test	9277	0.714524
pla-sps	Mann-Whitney U test	4863	2.15795e-12
plp-pss	Welch's t-test	1.76832	0.0781416
plp-sfo	Mann-Whitney U test	15404	7.01306e-19
plp-sij	Welch's t-test	-3.16435	0.00173055
plp-sps	Welch's t-test	-2.25422	0.0249855
pss-sfo	Welch's t-test	6.20248	2.15585e-09
pss-sij	Welch's t-test	7.30218	3.19632e-12
pss-sps	Welch's t-test	1.24762	0.213263
sfo-sij	Welch's t-test	5.3986	1.46787e-07
sfo-sps	Welch's t-test	-9.83323	1.01582e-19
sij-sps	Mann-Whitney U test	7751	0.00763929
