# Supplementary material for: Evaluating the Effectiveness of Coxal Bone Measurements for Sex Estimation via Machine Learning
Source: Biology (Basel). 2025 Jul 17;14(7):866. doi: 10.3390/biology14070866 (PMC12292766; doi:10.3390/biology14070866)
Supplement: Supplementary file 1 [file biology-14-00866-s001.zip › Table S6 Significance of bilateral differences in the interlandmark distances.xlsx]

## Sheet: Males
Measurements	test	test-statistic	p-value
ai-ain	Paired t-test	-0.068393	0.945574
ai-ais	Paired t-test	-0.880693	0.380049
ai-ap	Paired t-test	0.619666	0.536522
ai-as	Paired t-test	2.9564	0.00367487
ai-asa	Wilcoxon signed-rank test	3034	0.000419329
ai-ass	Paired t-test	-0.536704	0.592356
ai-gsn	Wilcoxon signed-rank test	4507	0.742913
ai-ifo	Paired t-test	3.91618	0.000142188
ai-iipr	Paired t-test	5.40892	2.79784e-07
ai-iit	Paired t-test	2.57034	0.0112442
ai-ips	Paired t-test	3.12592	0.00217076
ai-is	Wilcoxon signed-rank test	3237	0.0020242
ai-lfo	Wilcoxon signed-rank test	4212	0.33265
ai-lit	Wilcoxon signed-rank test	1784	4.29731e-10
ai-lsi	Wilcoxon signed-rank test	3145	0.00101441
ai-lsn	Wilcoxon signed-rank test	2980	0.000267488
ai-lss	Paired t-test	2.31742	0.021985
ai-maps	Paired t-test	3.99483	0.000105899
ai-mfo	Wilcoxon signed-rank test	2510	3.07375e-06
ai-mipr	Paired t-test	4.57216	1.07972e-05
ai-mla	Wilcoxon signed-rank test	3928	0.11281
ai-mli	Paired t-test	1.32563	0.187202
ai-mpps	Paired t-test	3.24301	0.00149046
ai-pgl	Paired t-test	-2.64345	0.00917775
ai-pin	Wilcoxon signed-rank test	3206	0.00161051
ai-pirt	Wilcoxon signed-rank test	4073	0.203828
ai-pis	Wilcoxon signed-rank test	2514	3.20632e-06
ai-pla	Paired t-test	4.10359	6.99926e-05
ai-plp	Paired t-test	-0.458521	0.647315
ai-pss	Paired t-test	-1.04015	0.30013
ai-sfo	Wilcoxon signed-rank test	3060	0.000518266
ai-sij	Wilcoxon signed-rank test	3977	0.139073
ai-sps	Paired t-test	2.87434	0.00470516
ain-ais	Paired t-test	2.41932	0.0168813
ain-ap	Paired t-test	-1.31936	0.189282
ain-as	Paired t-test	-0.874357	0.383477
ain-asa	Paired t-test	-2.40753	0.0174123
ain-ass	Paired t-test	-0.390544	0.69675
ain-gsn	Paired t-test	1.0198	0.309648
ain-ifo	Paired t-test	2.64388	0.0091668
ain-iipr	Paired t-test	-1.20215	0.23141
ain-iit	Paired t-test	1.43221	0.154395
ain-ips	Paired t-test	4.13432	6.21797e-05
ain-is	Paired t-test	0.0463577	0.963094
ain-lfo	Wilcoxon signed-rank test	2743	3.18648e-05
ain-lit	Wilcoxon signed-rank test	2706	2.23437e-05
ain-lsi	Paired t-test	0.354049	0.723855
ain-lsn	Paired t-test	-0.702418	0.483628
ain-lss	Paired t-test	-0.41164	0.681256
ain-maps	Wilcoxon signed-rank test	3277	0.00270182
ain-mfo	Paired t-test	0.495707	0.620907
ain-mipr	Paired t-test	0.556072	0.579082
ain-mla	Paired t-test	-0.817895	0.414858
ain-mli	Paired t-test	-0.997873	0.320126
ain-mpps	Paired t-test	4.35254	2.63689e-05
ain-pgl	Paired t-test	-0.248055	0.804469
ain-pin	Paired t-test	2.73292	0.00711846
ain-pirt	Paired t-test	3.48098	0.000673371
ain-pis	Paired t-test	-2.08715	0.0387548
ain-pla	Paired t-test	4.51374	1.37304e-05
ain-plp	Paired t-test	-0.155326	0.876797
ain-pss	Paired t-test	2.64122	0.0092354
ain-sfo	Paired t-test	2.81466	0.0056139
ain-sij	Wilcoxon signed-rank test	3170	0.00122843
ain-sps	Paired t-test	3.64849	0.000375805
ais-ap	Paired t-test	-1.22727	0.221858
ais-as	Paired t-test	-2.36643	0.0193818
ais-asa	Paired t-test	-3.1504	0.00200831
ais-ass	Paired t-test	0.976163	0.33073
ais-gsn	Paired t-test	2.6483	0.0090536
ais-ifo	Paired t-test	0.320039	0.749434
ais-iipr	Paired t-test	-3.19915	0.0017179
ais-iit	Paired t-test	-0.752882	0.452831
ais-ips	Paired t-test	1.38862	0.167234
ais-is	Paired t-test	-0.918492	0.36
ais-lfo	Paired t-test	2.78292	0.00615992
ais-lit	Paired t-test	-4.51283	1.37819e-05
ais-lsi	Paired t-test	-1.12803	0.261307
ais-lsn	Paired t-test	-1.30148	0.195312
ais-lss	Paired t-test	-1.92169	0.0567523
ais-maps	Paired t-test	0.869808	0.385949
ais-mfo	Paired t-test	-1.28195	0.202058
ais-mipr	Paired t-test	-1.6361	0.104147
ais-mla	Paired t-test	1.5306	0.128209
ais-mli	Paired t-test	0.153188	0.878479
ais-mpps	Paired t-test	2.05992	0.0413274
ais-pgl	Paired t-test	1.64725	0.101833
ais-pin	Paired t-test	2.87142	0.00474633
ais-pirt	Paired t-test	3.71129	0.000300493
ais-pis	Paired t-test	-1.98984	0.0486289
ais-pla	Paired t-test	2.39936	0.017789
ais-plp	Paired t-test	-0.876461	0.382336
ais-pss	Paired t-test	3.04553	0.00279371
ais-sfo	Paired t-test	0.600297	0.549315
ais-sij	Wilcoxon signed-rank test	3969	0.13449
ais-sps	Paired t-test	1.57094	0.118536
ap-as	Paired t-test	0.395147	0.693358
ap-asa	Paired t-test	0.840938	0.401869
ap-ass	Paired t-test	-1.42801	0.155598
ap-gsn	Wilcoxon signed-rank test	3603	0.0219262
ap-ifo	Paired t-test	4.12382	6.47498e-05
ap-iipr	Wilcoxon signed-rank test	2257	1.83432e-07
ap-iit	Paired t-test	3.67599	0.000340852
ap-ips	Paired t-test	4.18446	5.11922e-05
ap-is	Wilcoxon signed-rank test	4499	0.729812
ap-lfo	Wilcoxon signed-rank test	3411	0.00675473
ap-lit	Wilcoxon signed-rank test	3951	0.124605
ap-lsi	Wilcoxon signed-rank test	3780	0.0564988
ap-lsn	Wilcoxon signed-rank test	4038	0.178061
ap-lss	Wilcoxon signed-rank test	3824	0.0700491
ap-maps	Paired t-test	4.92217	2.45424e-06
ap-mfo	Paired t-test	5.24399	5.9208e-07
ap-mipr	Paired t-test	4.84512	3.4209e-06
ap-mla	Paired t-test	-2.30781	0.0225302
ap-mli	Paired t-test	-0.241534	0.809508
ap-mpps	Paired t-test	3.91933	0.000140533
ap-pgl	Paired t-test	-3.7151	0.000296414
ap-pin	Paired t-test	-4.2573	3.84841e-05
ap-pirt	Paired t-test	-0.816273	0.415782
ap-pis	Wilcoxon signed-rank test	2437	1.40427e-06
ap-pla	Paired t-test	4.72339	5.74196e-06
ap-plp	Paired t-test	-2.63128	0.00949607
ap-pss	Wilcoxon signed-rank test	4009	0.158616
ap-sfo	Wilcoxon signed-rank test	3213	0.00169646
ap-sij	Wilcoxon signed-rank test	4281	0.412838
ap-sps	Paired t-test	3.34429	0.0010681
as-asa	Paired t-test	-0.264971	0.791436
as-ass	Paired t-test	-1.39278	0.165976
as-gsn	Wilcoxon signed-rank test	3796	0.0611494
as-ifo	Paired t-test	3.44332	0.000765664
as-iipr	Paired t-test	-1.24048	0.216951
as-iit	Paired t-test	1.88124	0.0620932
as-ips	Paired t-test	3.27218	0.00135512
as-is	Wilcoxon signed-rank test	3912	0.105137
as-lfo	Paired t-test	5.8595	3.37397e-08
as-lit	Wilcoxon signed-rank test	2123	3.6612e-08
as-lsi	Paired t-test	1.43611	0.153285
as-lsn	Wilcoxon signed-rank test	4337	0.485635
as-lss	Paired t-test	0.295593	0.767995
as-maps	Paired t-test	2.77124	0.0063727
as-mfo	Paired t-test	1.16969	0.244188
as-mipr	Paired t-test	1.27084	0.20597
as-mla	Wilcoxon signed-rank test	3990	0.146777
as-mli	Wilcoxon signed-rank test	4577	0.860336
as-mpps	Paired t-test	3.33198	0.0011127
as-pgl	Paired t-test	-2.22861	0.0274933
as-pin	Wilcoxon signed-rank test	4502	0.734716
as-pirt	Paired t-test	1.53679	0.126686
as-pis	Paired t-test	-3.4277	0.000807304
as-pla	Paired t-test	3.38944	0.000918476
as-plp	Wilcoxon signed-rank test	4399	0.573712
as-pss	Wilcoxon signed-rank test	4348	0.500709
as-sfo	Wilcoxon signed-rank test	3669	0.0316915
as-sij	Wilcoxon signed-rank test	4118	0.240806
as-sps	Paired t-test	2.60921	0.0100985
asa-ass	Paired t-test	-2.35777	0.0198211
asa-gsn	Wilcoxon signed-rank test	4065	0.197711
asa-ifo	Paired t-test	5.97595	1.92371e-08
asa-iipr	Paired t-test	1.50386	0.134953
asa-iit	Paired t-test	4.36456	2.51303e-05
asa-ips	Paired t-test	5.15188	8.94459e-07
asa-is	Wilcoxon signed-rank test	4569	0.846706
asa-lfo	Paired t-test	6.51684	1.3142e-09
asa-lit	Wilcoxon signed-rank test	2761	3.77865e-05
asa-lsi	Wilcoxon signed-rank test	3598	0.0213068
asa-lsn	Wilcoxon signed-rank test	4457	0.662396
asa-lss	Paired t-test	0.442665	0.658716
asa-maps	Paired t-test	3.98031	0.000111855
asa-mfo	Paired t-test	2.45482	0.0153678
asa-mipr	Paired t-test	2.97905	0.00342944
asa-mla	Wilcoxon signed-rank test	3471	0.00992676
asa-mli	Wilcoxon signed-rank test	4111	0.234763
asa-mpps	Paired t-test	4.38021	2.3601e-05
asa-pgl	Paired t-test	-2.96635	0.00356511
asa-pin	Paired t-test	-0.285927	0.775372
asa-pirt	Wilcoxon signed-rank test	3897	0.0983259
asa-pis	Paired t-test	-3.34036	0.00108216
asa-pla	Paired t-test	3.97176	0.000115509
asa-plp	Paired t-test	-1.23537	0.218839
asa-pss	Wilcoxon signed-rank test	4469	0.681409
asa-sfo	Paired t-test	3.49596	0.00063967
asa-sij	Wilcoxon signed-rank test	3500	0.0118905
asa-sps	Paired t-test	3.29231	0.0012685
ass-gsn	Paired t-test	-0.0450068	0.964168
ass-ifo	Wilcoxon signed-rank test	3934	0.115799
ass-iipr	Paired t-test	-2.09127	0.0383782
ass-iit	Paired t-test	0.388911	0.697955
ass-ips	Paired t-test	2.09355	0.0381704
ass-is	Paired t-test	-0.473317	0.636752
ass-lfo	Paired t-test	3.06049	0.00266649
ass-lit	Paired t-test	-3.9289	0.00013561
ass-lsi	Paired t-test	-0.361522	0.718274
ass-lsn	Paired t-test	-1.2604	0.2097
ass-lss	Paired t-test	-1.14527	0.254125
ass-maps	Paired t-test	1.2934	0.198083
ass-mfo	Paired t-test	-0.663403	0.508204
ass-mipr	Paired t-test	-0.821873	0.412598
ass-mla	Paired t-test	0.562979	0.574383
ass-mli	Wilcoxon signed-rank test	3838	0.0748826
ass-mpps	Paired t-test	2.15308	0.0330893
ass-pgl	Paired t-test	0.0640453	0.949029
ass-pin	Paired t-test	2.61601	0.00990927
ass-pirt	Paired t-test	3.18713	0.0017856
ass-pis	Paired t-test	-2.0014	0.047354
ass-pla	Paired t-test	2.42465	0.0166457
ass-plp	Paired t-test	-0.756566	0.450628
ass-pss	Paired t-test	2.50368	0.0134826
ass-sfo	Paired t-test	1.14391	0.254685
ass-sij	Wilcoxon signed-rank test	2804	5.64426e-05
ass-sps	Paired t-test	1.69637	0.0921211
gsn-ifo	Wilcoxon signed-rank test	2223	1.22824e-07
gsn-iipr	Wilcoxon signed-rank test	1557	1.62906e-11
gsn-iit	Paired t-test	6.13552	8.8244e-09
gsn-ips	Wilcoxon signed-rank test	1529	1.07019e-11
gsn-is	Paired t-test	3.50807	0.000613576
gsn-lfo	Wilcoxon signed-rank test	3151	0.00106237
gsn-lit	Wilcoxon signed-rank test	3909	0.103746
gsn-lsi	Wilcoxon signed-rank test	4054	0.189523
gsn-lsn	Paired t-test	2.82953	0.00537359
gsn-lss	Paired t-test	3.25145	0.00145009
gsn-maps	Paired t-test	8.30464	9.28235e-14
gsn-mfo	Wilcoxon signed-rank test	1932	3.19318e-09
gsn-mipr	Paired t-test	7.75662	1.90555e-12
gsn-mla	Paired t-test	-7.06096	7.91408e-11
gsn-mli	Wilcoxon signed-rank test	2418	1.1407e-06
gsn-mpps	Paired t-test	7.59503	4.58264e-12
gsn-pgl	Paired t-test	-3.5027	0.000625021
gsn-pin	Wilcoxon signed-rank test	3830	0.0720883
gsn-pirt	Paired t-test	2.12125	0.0357286
gsn-pis	Paired t-test	-3.94548	0.000127466
gsn-pla	Wilcoxon signed-rank test	1266	1.73189e-13
gsn-plp	Paired t-test	-0.0534152	0.95748
gsn-pss	Paired t-test	-0.393193	0.694797
gsn-sfo	Paired t-test	5.27711	5.09888e-07
gsn-sij	Paired t-test	4.23229	4.24609e-05
gsn-sps	Paired t-test	6.703	5.08398e-10
ifo-iipr	Wilcoxon signed-rank test	4194	0.313508
ifo-iit	Paired t-test	-1.37276	0.172105
ifo-ips	Paired t-test	-2.37292	0.0190585
ifo-is	Paired t-test	-1.28606	0.200625
ifo-lfo	Paired t-test	-3.67357	0.000343806
ifo-lit	Paired t-test	-2.60137	0.0103209
ifo-lsi	Wilcoxon signed-rank test	3212	0.00168393
ifo-lsn	Paired t-test	3.54319	0.000543479
ifo-lss	Paired t-test	2.40171	0.0176801
ifo-maps	Paired t-test	-0.00654921	0.994784
ifo-mfo	Paired t-test	3.58413	0.000471283
ifo-mipr	Paired t-test	3.41054	0.000855511
ifo-mla	Wilcoxon signed-rank test	3970	0.135057
ifo-mli	Wilcoxon signed-rank test	2923	0.000164086
ifo-mpps	Paired t-test	-2.10548	0.0371017
ifo-pgl	Paired t-test	0.614713	0.539779
ifo-pin	Paired t-test	-0.534399	0.593944
ifo-pirt	Paired t-test	1.34841	0.179784
ifo-pis	Wilcoxon signed-rank test	3566	0.0176914
ifo-pla	Paired t-test	1.68168	0.0949422
ifo-plp	Wilcoxon signed-rank test	4222	0.343604
ifo-pss	Paired t-test	1.11493	0.266863
ifo-sfo	Wilcoxon signed-rank test	4082	0.210872
ifo-sij	Wilcoxon signed-rank test	2197	9.00585e-08
ifo-sps	Paired t-test	-1.83715	0.0683861
iipr-iit	Paired t-test	5.62342	1.0343e-07
iipr-ips	Paired t-test	-10.9691	2.06557e-20
iipr-is	Paired t-test	3.40502	0.000871576
iipr-lfo	Paired t-test	-6.03641	1.43371e-08
iipr-lit	Paired t-test	5.30718	4.44998e-07
iipr-lsi	Wilcoxon signed-rank test	4534	0.787661
iipr-lsn	Wilcoxon signed-rank test	1056	5.11018e-15
iipr-lss	Paired t-test	-2.03818	0.0434852
iipr-maps	Paired t-test	-9.6219	5.21931e-17
iipr-mfo	Wilcoxon signed-rank test	2917	0.000155727
iipr-mipr	Paired t-test	-5.75765	5.48759e-08
iipr-mla	Paired t-test	0.225527	0.82191
iipr-mli	Paired t-test	2.68208	0.00823037
iipr-mpps	Paired t-test	-10.3529	7.53135e-19
iipr-pgl	Paired t-test	2.33194	0.0211837
iipr-pin	Paired t-test	2.97592	0.00346247
iipr-pirt	Wilcoxon signed-rank test	2318	3.71742e-07
iipr-pis	Paired t-test	1.02132	0.308931
iipr-pla	Wilcoxon signed-rank test	1286	2.39666e-13
iipr-plp	Paired t-test	-3.41492	0.00084297
iipr-pss	Paired t-test	3.25746	0.00142193
iipr-sfo	Wilcoxon signed-rank test	1361	7.97078e-13
iipr-sij	Wilcoxon signed-rank test	2102	2.82297e-08
iipr-sps	Paired t-test	-9.99135	6.15984e-18
iit-ips	Wilcoxon signed-rank test	2848	8.43703e-05
iit-is	Paired t-test	1.68047	0.095178
iit-lfo	Paired t-test	-4.41024	2.09139e-05
iit-lit	Paired t-test	2.93687	0.00389926
iit-lsi	Wilcoxon signed-rank test	4412	0.593096
iit-lsn	Paired t-test	3.84	0.000188413
iit-lss	Paired t-test	0.465537	0.642297
iit-maps	Paired t-test	-2.38878	0.0182879
iit-mfo	Paired t-test	1.89605	0.060091
iit-mipr	Paired t-test	1.26454	0.208215
iit-mla	Paired t-test	1.79477	0.0749271
iit-mli	Wilcoxon signed-rank test	2641	1.17987e-05
iit-mpps	Wilcoxon signed-rank test	3184	0.00136579
iit-pgl	Paired t-test	2.03551	0.0437567
iit-pin	Paired t-test	1.04176	0.299386
iit-pirt	Paired t-test	2.94423	0.00381332
iit-pis	Paired t-test	-0.219085	0.826914
iit-pla	Paired t-test	-1.16083	0.247761
iit-plp	Paired t-test	-0.555837	0.579242
iit-pss	Paired t-test	2.41461	0.017092
iit-sfo	Paired t-test	-1.29311	0.198181
iit-sij	Paired t-test	6.54135	1.16056e-09
iit-sps	Paired t-test	-3.4079	0.00086315
ips-is	Wilcoxon signed-rank test	4180	0.299131
ips-lfo	Paired t-test	1.46034	0.14652
ips-lit	Paired t-test	-5.22605	6.41847e-07
ips-lsi	Paired t-test	2.18852	0.0303519
ips-lsn	Wilcoxon signed-rank test	2531	3.83345e-06
ips-lss	Paired t-test	4.0394	8.94553e-05
ips-maps	Paired t-test	3.97363	0.000114702
ips-mfo	Paired t-test	-3.95718	0.000122003
ips-mipr	Paired t-test	-5.56659	1.34927e-07
ips-mla	Paired t-test	2.4669	0.0148813
ips-mli	Wilcoxon signed-rank test	2694	1.98876e-05
ips-mpps	Paired t-test	1.84836	0.0667386
ips-pgl	Wilcoxon signed-rank test	3644	0.0276241
ips-pin	Paired t-test	2.63525	0.00939121
ips-pirt	Paired t-test	3.18211	0.00181463
ips-pis	Paired t-test	-0.347682	0.728621
ips-pla	Paired t-test	0.692473	0.48983
ips-plp	Wilcoxon signed-rank test	2957	0.000220001
ips-pss	Paired t-test	2.68675	0.00812197
ips-sfo	Paired t-test	1.14214	0.255418
ips-sij	Wilcoxon signed-rank test	2016	9.5303e-09
ips-sps	Paired t-test	0.817183	0.415264
is-lfo	Wilcoxon signed-rank test	2062	1.71077e-08
is-lit	Wilcoxon signed-rank test	3691	0.0356856
is-lsi	Wilcoxon signed-rank test	3358	0.00474542
is-lsn	Wilcoxon signed-rank test	4550	0.814523
is-lss	Wilcoxon signed-rank test	4234	0.35705
is-maps	Wilcoxon signed-rank test	4350	0.503477
is-mfo	Wilcoxon signed-rank test	4374	0.537302
is-mipr	Paired t-test	2.02191	0.0451618
is-mla	Paired t-test	-0.585451	0.559222
is-mli	Wilcoxon signed-rank test	3475	0.0101792
is-mpps	Wilcoxon signed-rank test	3799	0.0620557
is-pgl	Paired t-test	0.802591	0.423622
is-pin	Paired t-test	-0.216664	0.828797
is-pirt	Paired t-test	0.85516	0.393978
is-pis	Wilcoxon signed-rank test	3997	0.151057
is-pla	Wilcoxon signed-rank test	3786	0.058207
is-plp	Wilcoxon signed-rank test	2537	4.08166e-06
is-pss	Wilcoxon signed-rank test	3808	0.0648417
is-sfo	Wilcoxon signed-rank test	4646	0.979205
is-sij	Paired t-test	5.27787	5.0815e-07
is-sps	Wilcoxon signed-rank test	3950	0.124073
lfo-lit	Wilcoxon signed-rank test	1174	3.79442e-14
lfo-lsi	Wilcoxon signed-rank test	4312	0.452308
lfo-lsn	Paired t-test	-3.93928	0.000130454
lfo-lss	Paired t-test	5.40122	2.89826e-07
lfo-maps	Wilcoxon signed-rank test	2560	5.1835e-06
lfo-mfo	Paired t-test	2.81404	0.00562413
lfo-mipr	Paired t-test	-0.162817	0.870906
lfo-mla	Paired t-test	2.5405	0.0122012
lfo-mli	Paired t-test	2.95353	0.00370711
lfo-mpps	Paired t-test	2.47814	0.0144405
lfo-pgl	Paired t-test	-1.82477	0.0702459
lfo-pin	Wilcoxon signed-rank test	2977	0.00026079
lfo-pirt	Wilcoxon signed-rank test	3677	0.0330972
lfo-pis	Wilcoxon signed-rank test	2389	8.27946e-07
lfo-pla	Paired t-test	5.43406	2.49265e-07
lfo-plp	Paired t-test	2.95344	0.00370811
lfo-pss	Paired t-test	-1.22723	0.221871
lfo-sfo	Paired t-test	5.27683	5.10549e-07
lfo-sij	Wilcoxon signed-rank test	3126	0.000875441
lfo-sps	Paired t-test	3.30131	0.00123146
lit-lsi	Wilcoxon signed-rank test	1509	7.90964e-12
lit-lsn	Wilcoxon signed-rank test	3915	0.106544
lit-lss	Wilcoxon signed-rank test	2131	4.04026e-08
lit-maps	Paired t-test	-5.42941	2.54653e-07
lit-mfo	Wilcoxon signed-rank test	3859	0.0826405
lit-mipr	Paired t-test	-0.137853	0.890562
lit-mla	Wilcoxon signed-rank test	3079	0.000603888
lit-mli	Wilcoxon signed-rank test	4450	0.651404
lit-mpps	Paired t-test	-5.10263	1.11325e-06
lit-pgl	Wilcoxon signed-rank test	4308	0.447099
lit-pin	Wilcoxon signed-rank test	4273	0.402994
lit-pirt	Wilcoxon signed-rank test	3572	0.0183252
lit-pis	Wilcoxon signed-rank test	3875	0.0889783
lit-pla	Wilcoxon signed-rank test	3404	0.00645149
lit-plp	Wilcoxon signed-rank test	1473	4.56859e-12
lit-pss	Paired t-test	1.91797	0.0572264
lit-sfo	Wilcoxon signed-rank test	2871	0.00010374
lit-sij	Wilcoxon signed-rank test	3391	0.00592065
lit-sps	Wilcoxon signed-rank test	1894	1.92647e-09
lsi-lsn	Wilcoxon signed-rank test	4345	0.496574
lsi-lss	Paired t-test	1.33919	0.18276
lsi-maps	Paired t-test	2.60287	0.0102778
lsi-mfo	Wilcoxon signed-rank test	3027	0.00039588
lsi-mipr	Paired t-test	2.95272	0.00371628
lsi-mla	Wilcoxon signed-rank test	4113	0.236479
lsi-mli	Paired t-test	0.898237	0.370658
lsi-mpps	Paired t-test	1.34797	0.179927
lsi-pgl	Wilcoxon signed-rank test	3830	0.0720883
lsi-pin	Wilcoxon signed-rank test	3840	0.0755949
lsi-pirt	Wilcoxon signed-rank test	4518	0.761048
lsi-pis	Wilcoxon signed-rank test	3112	0.000784573
lsi-pla	Paired t-test	2.44835	0.0156343
lsi-plp	Paired t-test	-1.46173	0.146138
lsi-pss	Wilcoxon signed-rank test	4608	0.913513
lsi-sfo	Paired t-test	2.13266	0.0347625
lsi-sij	Wilcoxon signed-rank test	4210	0.330487
lsi-sps	Paired t-test	0.70251	0.483571
lsn-lss	Wilcoxon signed-rank test	4088	0.215665
lsn-maps	Paired t-test	6.50592	1.38892e-09
lsn-mfo	Paired t-test	8.17611	1.89674e-13
lsn-mipr	Wilcoxon signed-rank test	1515	8.66229e-12
lsn-mla	Paired t-test	-2.88817	0.00451487
lsn-mli	Wilcoxon signed-rank test	3273	0.00262575
lsn-mpps	Paired t-test	4.39702	2.20586e-05
lsn-pgl	Paired t-test	-0.348281	0.728172
lsn-pin	Paired t-test	-1.47333	0.142991
lsn-pirt	Paired t-test	-0.447303	0.655373
lsn-pis	Wilcoxon signed-rank test	3259	0.00237466
lsn-pla	Paired t-test	5.59283	1.19365e-07
lsn-plp	Paired t-test	-1.46767	0.144519
lsn-pss	Paired t-test	0.823832	0.411488
lsn-sfo	Wilcoxon signed-rank test	3263	0.00244406
lsn-sij	Paired t-test	4.91801	2.49879e-06
lsn-sps	Paired t-test	3.47783	0.000680686
lss-maps	Paired t-test	4.10056	7.08142e-05
lss-mfo	Paired t-test	1.75845	0.0809363
lss-mipr	Paired t-test	1.06866	0.28713
lss-mla	Paired t-test	-1.31997	0.189078
lss-mli	Wilcoxon signed-rank test	3935	0.116303
lss-mpps	Paired t-test	4.57291	1.07638e-05
lss-pgl	Paired t-test	-0.675267	0.500661
lss-pin	Wilcoxon signed-rank test	4451	0.65297
lss-pirt	Wilcoxon signed-rank test	3703	0.0380398
lss-pis	Paired t-test	-2.4272	0.0165342
lss-pla	Paired t-test	3.56564	0.000502695
lss-plp	Paired t-test	0.84391	0.400213
lss-pss	Paired t-test	1.31236	0.191624
lss-sfo	Wilcoxon signed-rank test	3337	0.00411197
lss-sij	Paired t-test	1.23736	0.2181
lss-sps	Paired t-test	3.72508	0.000285981
maps-mfo	Wilcoxon signed-rank test	2899	0.000132991
maps-mipr	Paired t-test	-4.64644	7.9308e-06
maps-mla	Paired t-test	1.49043	0.138443
maps-mli	Wilcoxon signed-rank test	3017	0.000364499
maps-mpps	Paired t-test	3.52879	0.000571254
maps-pgl	Paired t-test	1.86514	0.0643329
maps-pin	Paired t-test	3.20459	0.00168802
maps-pirt	Paired t-test	3.84626	0.000184134
maps-pis	Wilcoxon signed-rank test	4424	0.611251
maps-pla	Paired t-test	-2.98162	0.00340265
maps-plp	Paired t-test	3.7836	0.000231491
maps-pss	Paired t-test	2.73787	0.00701797
maps-sfo	Paired t-test	-0.501558	0.616795
maps-sij	Wilcoxon signed-rank test	2340	4.77603e-07
maps-sps	Paired t-test	-3.44981	0.000748938
mfo-mipr	Paired t-test	1.24213	0.21634
mfo-mla	Paired t-test	-0.603327	0.547303
mfo-mli	Wilcoxon signed-rank test	3693	0.0360691
mfo-mpps	Paired t-test	-4.67478	7.04414e-06
mfo-pgl	Wilcoxon signed-rank test	4441	0.637382
mfo-pin	Paired t-test	1.43621	0.153255
mfo-pirt	Wilcoxon signed-rank test	3277	0.00270182
mfo-pis	Paired t-test	-1.33753	0.183298
mfo-pla	Paired t-test	-4.02186	9.56112e-05
mfo-plp	Wilcoxon signed-rank test	4441	0.637382
mfo-pss	Paired t-test	1.92893	0.0558384
mfo-sfo	Paired t-test	-3.04577	0.0027916
mfo-sij	Wilcoxon signed-rank test	2869	0.000101902
mfo-sps	Paired t-test	-5.11451	1.05612e-06
mipr-mla	Paired t-test	0.18561	0.853029
mipr-mli	Paired t-test	3.63021	0.00040088
mipr-mpps	Paired t-test	-5.52691	1.62292e-07
mipr-pgl	Paired t-test	1.97417	0.0504031
mipr-pin	Paired t-test	2.69587	0.00791418
mipr-pirt	Paired t-test	4.19867	4.84332e-05
mipr-pis	Paired t-test	0.210473	0.833616
mipr-pla	Paired t-test	-6.62554	7.55936e-10
mipr-plp	Wilcoxon signed-rank test	4092	0.218903
mipr-pss	Paired t-test	2.73622	0.00705129
mipr-sfo	Paired t-test	-4.37882	2.37331e-05
mipr-sij	Wilcoxon signed-rank test	2057	1.60612e-08
mipr-sps	Paired t-test	-6.10119	1.04444e-08
mla-mli	Paired t-test	-3.85584	0.00017776
mla-mpps	Paired t-test	2.05087	0.0422139
mla-pgl	Paired t-test	-1.44078	0.151963
mla-pin	Paired t-test	0.532102	0.59553
mla-pirt	Wilcoxon signed-rank test	3683	0.0341861
mla-pis	Paired t-test	-3.15639	0.00197034
mla-pla	Paired t-test	3.17953	0.00182971
mla-plp	Paired t-test	-2.08851	0.0386297
mla-pss	Paired t-test	-0.549523	0.583555
mla-sfo	Wilcoxon signed-rank test	3942	0.11988
mla-sij	Paired t-test	-7.7623	1.84749e-12
mla-sps	Paired t-test	1.55826	0.121513
mli-mpps	Wilcoxon signed-rank test	3021	0.000376761
mli-pgl	Paired t-test	-1.90634	0.0587308
mli-pin	Paired t-test	2.51599	0.0130413
mli-pirt	Paired t-test	4.14637	5.9349e-05
mli-pis	Paired t-test	-0.898621	0.370455
mli-pla	Wilcoxon signed-rank test	2293	2.78876e-07
mli-plp	Paired t-test	-2.41722	0.0169748
mli-pss	Paired t-test	2.05051	0.0422499
mli-sfo	Wilcoxon signed-rank test	3321	0.00368197
mli-sij	Paired t-test	-0.953333	0.342125
mli-sps	Wilcoxon signed-rank test	3493	0.0113873
mpps-pgl	Paired t-test	1.2953	0.197426
mpps-pin	Paired t-test	2.24279	0.0265401
mpps-pirt	Paired t-test	2.67531	0.00838981
mpps-pis	Wilcoxon signed-rank test	4219	0.340294
mpps-pla	Paired t-test	2.24015	0.026716
mpps-plp	Paired t-test	3.7153	0.000296205
mpps-pss	Paired t-test	2.10997	0.0367066
mpps-sfo	Paired t-test	1.75548	0.0814458
mpps-sij	Wilcoxon signed-rank test	2359	5.91943e-07
mpps-sps	Paired t-test	0.894725	0.372527
pgl-pin	Wilcoxon signed-rank test	4043	0.181586
pgl-pirt	Paired t-test	0.776764	0.438657
pgl-pis	Wilcoxon signed-rank test	3974	0.137341
pgl-pla	Paired t-test	5.58028	1.26576e-07
pgl-plp	Paired t-test	-3.72373	0.000287376
pgl-pss	Wilcoxon signed-rank test	4577	0.860336
pgl-sfo	Paired t-test	1.92502	0.0563299
pgl-sij	Paired t-test	-2.62459	0.00967509
pgl-sps	Paired t-test	1.49749	0.1366
pin-pirt	Paired t-test	-2.84758	0.00509454
pin-pis	Wilcoxon signed-rank test	3904	0.101459
pin-pla	Paired t-test	6.412	2.23098e-09
pin-plp	Paired t-test	-2.58745	0.0107261
pin-pss	Wilcoxon signed-rank test	3974	0.137341
pin-sfo	Paired t-test	2.47638	0.0145087
pin-sij	Paired t-test	6.46275	1.7277e-09
pin-sps	Paired t-test	2.43419	0.0162319
pirt-pis	Paired t-test	-5.8217	4.04366e-08
pirt-pla	Wilcoxon signed-rank test	2176	6.99361e-08
pirt-plp	Wilcoxon signed-rank test	4011	0.159903
pirt-pss	Wilcoxon signed-rank test	4617	0.929035
pirt-sfo	Paired t-test	3.52367	0.000581453
pirt-sij	Paired t-test	8.30509	9.25914e-14
pirt-sps	Paired t-test	2.50354	0.0134876
pis-pla	Paired t-test	1.51886	0.131137
pis-plp	Paired t-test	-5.36514	3.41838e-07
pis-pss	Wilcoxon signed-rank test	3137	0.000953579
pis-sfo	Paired t-test	-0.471141	0.638301
pis-sij	Paired t-test	3.19409	0.00174611
pis-sps	Paired t-test	-1.10424	0.271455
pla-plp	Paired t-test	6.61373	8.02928e-10
pla-pss	Paired t-test	5.09727	1.13994e-06
pla-sfo	Wilcoxon signed-rank test	4155	0.274568
pla-sij	Wilcoxon signed-rank test	2096	2.61988e-08
pla-sps	Paired t-test	-2.11857	0.0359586
plp-pss	Paired t-test	-1.57923	0.116623
plp-sfo	Paired t-test	3.37376	0.000968073
plp-sij	Paired t-test	-2.87255	0.00473036
plp-sps	Paired t-test	4.023	9.52021e-05
pss-sfo	Paired t-test	2.6895	0.00805896
pss-sij	Paired t-test	4.79738	4.19556e-06
pss-sps	Paired t-test	2.26845	0.0248886
sfo-sij	Wilcoxon signed-rank test	3046	0.00046257
sfo-sps	Paired t-test	-0.886213	0.377078
sij-sps	Wilcoxon signed-rank test	2999	0.000313796

## Sheet: Females
Measurements	test	test-statistic	p-value
ai-ain	Paired t-test	-1.65237	0.100716
ai-ais	Wilcoxon signed-rank test	4218	0.135853
ai-ap	Paired t-test	-1.3901	0.166721
ai-as	Paired t-test	3.09081	0.00241201
ai-asa	Paired t-test	3.3089	0.00119283
ai-ass	Paired t-test	-1.18926	0.236366
ai-gsn	Wilcoxon signed-rank test	4633	0.529884
ai-ifo	Paired t-test	5.79615	4.35616e-08
ai-iipr	Wilcoxon signed-rank test	2523	5.24464e-07
ai-iit	Wilcoxon signed-rank test	4463	0.326201
ai-ips	Wilcoxon signed-rank test	2559	7.72233e-07
ai-is	Paired t-test	-2.80439	0.00576334
ai-lfo	Paired t-test	3.087	0.00244118
ai-lit	Wilcoxon signed-rank test	1071	9.17589e-16
ai-lsi	Wilcoxon signed-rank test	2933	3.12297e-05
ai-lsn	Wilcoxon signed-rank test	3084	0.000118013
ai-lss	Paired t-test	2.90076	0.00432902
ai-maps	Paired t-test	5.23024	6.09045e-07
ai-mfo	Paired t-test	7.65248	2.98575e-12
ai-mipr	Paired t-test	6.63412	6.71656e-10
ai-mla	Wilcoxon signed-rank test	4564	0.440288
ai-mli	Wilcoxon signed-rank test	4633	0.529884
ai-mpps	Wilcoxon signed-rank test	2847	1.40425e-05
ai-pgl	Paired t-test	-4.83315	3.50987e-06
ai-pin	Paired t-test	-4.15669	5.61646e-05
ai-pirt	Paired t-test	-0.508302	0.612047
ai-pis	Paired t-test	-2.40135	0.017657
ai-pla	Paired t-test	4.55391	1.14015e-05
ai-plp	Wilcoxon signed-rank test	3849	0.0238858
ai-pss	Paired t-test	0.635903	0.525885
ai-sfo	Wilcoxon signed-rank test	4630	0.525805
ai-sij	Wilcoxon signed-rank test	3909	0.03283
ai-sps	Wilcoxon signed-rank test	3039	8.01935e-05
ain-ais	Paired t-test	-2.41891	0.0168607
ain-ap	Paired t-test	-0.834194	0.405603
ain-as	Paired t-test	-2.08605	0.0388018
ain-asa	Paired t-test	-3.64398	0.000378218
ain-ass	Wilcoxon signed-rank test	4921	0.976768
ain-gsn	Paired t-test	-0.440095	0.660552
ain-ifo	Wilcoxon signed-rank test	4456	0.319077
ain-iipr	Wilcoxon signed-rank test	2895	2.20206e-05
ain-iit	Paired t-test	-1.47808	0.141649
ain-ips	Wilcoxon signed-rank test	3658	0.00790138
ain-is	Wilcoxon signed-rank test	4899	0.940308
ain-lfo	Wilcoxon signed-rank test	3935	0.0375187
ain-lit	Paired t-test	-7.24467	2.71653e-11
ain-lsi	Paired t-test	-0.193251	0.847044
ain-lsn	Paired t-test	-1.29738	0.196649
ain-lss	Wilcoxon signed-rank test	4091	0.0791597
ain-maps	Paired t-test	1.1532	0.250808
ain-mfo	Wilcoxon signed-rank test	4033	0.0606241
ain-mipr	Paired t-test	-1.99702	0.0477751
ain-mla	Wilcoxon signed-rank test	3793	0.0175278
ain-mli	Paired t-test	-0.0895187	0.928799
ain-mpps	Paired t-test	2.36814	0.0192545
ain-pgl	Paired t-test	0.299721	0.764838
ain-pin	Paired t-test	0.216897	0.828607
ain-pirt	Paired t-test	3.19655	0.00172189
ain-pis	Paired t-test	-0.61575	0.539067
ain-pla	Paired t-test	2.6289	0.00953004
ain-plp	Paired t-test	1.96859	0.0509897
ain-pss	Paired t-test	3.07709	0.00251831
ain-sfo	Paired t-test	-0.875981	0.382552
ain-sij	Paired t-test	-1.16377	0.246511
ain-sps	Wilcoxon signed-rank test	3829	0.0214164
ais-ap	Paired t-test	1.15123	0.251614
ais-as	Paired t-test	0.13901	0.889643
ais-asa	Paired t-test	-0.418546	0.676194
ais-ass	Paired t-test	-1.89702	0.0598996
ais-gsn	Paired t-test	2.75715	0.00661423
ais-ifo	Paired t-test	3.87423	0.000164153
ais-iipr	Wilcoxon signed-rank test	3953	0.0410888
ais-iit	Wilcoxon signed-rank test	4485	0.349256
ais-ips	Wilcoxon signed-rank test	2680	2.72448e-06
ais-is	Wilcoxon signed-rank test	4221	0.137498
ais-lfo	Wilcoxon signed-rank test	2721	4.11902e-06
ais-lit	Paired t-test	-5.33873	3.71903e-07
ais-lsi	Paired t-test	2.28624	0.0237523
ais-lsn	Paired t-test	1.90146	0.0593109
ais-lss	Wilcoxon signed-rank test	4680	0.595821
ais-maps	Wilcoxon signed-rank test	3371	0.00114098
ais-mfo	Paired t-test	0.371078	0.711144
ais-mipr	Wilcoxon signed-rank test	4705	0.632353
ais-mla	Wilcoxon signed-rank test	4588	0.470426
ais-mli	Paired t-test	1.66298	0.0985695
ais-mpps	Wilcoxon signed-rank test	2862	1.61789e-05
ais-pgl	Paired t-test	-0.945373	0.346109
ais-pin	Paired t-test	0.159208	0.873736
ais-pirt	Paired t-test	3.62177	0.000409135
ais-pis	Paired t-test	-0.287204	0.774384
ais-pla	Paired t-test	4.08397	7.43972e-05
ais-plp	Paired t-test	3.59416	0.0004509
ais-pss	Paired t-test	3.44692	0.000750423
ais-sfo	Paired t-test	1.23216	0.219971
ais-sij	Paired t-test	-0.970479	0.333493
ais-sps	Wilcoxon signed-rank test	3050	8.82041e-05
ap-as	Paired t-test	0.817174	0.415227
ap-asa	Wilcoxon signed-rank test	4354	0.226846
ap-ass	Paired t-test	-0.444754	0.657189
ap-gsn	Wilcoxon signed-rank test	3883	0.0286522
ap-ifo	Paired t-test	2.39401	0.0179995
ap-iipr	Paired t-test	2.51081	0.0131909
ap-iit	Paired t-test	0.976835	0.330348
ap-ips	Paired t-test	3.18527	0.00178563
ap-is	Paired t-test	-0.858664	0.392004
ap-lfo	Paired t-test	1.80992	0.0724693
ap-lit	Wilcoxon signed-rank test	3182	0.00026597
ap-lsi	Paired t-test	2.41902	0.016856
ap-lsn	Paired t-test	-1.87797	0.0624804
ap-lss	Paired t-test	0.764923	0.445614
ap-maps	Paired t-test	3.13928	0.00206887
ap-mfo	Paired t-test	3.18304	0.00179853
ap-mipr	Paired t-test	3.4	0.000879828
ap-mla	Paired t-test	-0.11791	0.906309
ap-mli	Wilcoxon signed-rank test	4726	0.663754
ap-mpps	Paired t-test	2.66083	0.00871214
ap-pgl	Paired t-test	-3.78213	0.000230211
ap-pin	Paired t-test	-4.06545	7.98755e-05
ap-pirt	Wilcoxon signed-rank test	4879	0.907269
ap-pis	Paired t-test	-2.53673	0.0122938
ap-pla	Paired t-test	3.4294	0.000796491
ap-plp	Wilcoxon signed-rank test	4178	0.115345
ap-pss	Paired t-test	0.406751	0.684817
ap-sfo	Wilcoxon signed-rank test	4433	0.296394
ap-sij	Wilcoxon signed-rank test	3871	0.0268839
ap-sps	Paired t-test	2.61805	0.00982356
as-asa	Wilcoxon signed-rank test	4634	0.531248
as-ass	Paired t-test	-1.57481	0.117573
as-gsn	Paired t-test	0.626333	0.532124
as-ifo	Wilcoxon signed-rank test	3359	0.00104472
as-iipr	Paired t-test	-1.98811	0.0487633
as-iit	Paired t-test	0.67502	0.500784
as-ips	Paired t-test	3.29975	0.00122945
as-is	Paired t-test	-0.0718582	0.942818
as-lfo	Paired t-test	3.73648	0.00027165
as-lit	Paired t-test	-8.08585	2.72106e-13
as-lsi	Wilcoxon signed-rank test	4274	0.169153
as-lsn	Paired t-test	1.22334	0.223271
as-lss	Wilcoxon signed-rank test	4463	0.326201
as-maps	Paired t-test	2.03128	0.0441326
as-mfo	Paired t-test	0.356294	0.72216
as-mipr	Paired t-test	0.672551	0.50235
as-mla	Wilcoxon signed-rank test	4914	0.965158
as-mli	Wilcoxon signed-rank test	4516	0.383453
as-mpps	Paired t-test	2.46339	0.0149842
as-pgl	Paired t-test	-3.3667	0.00098405
as-pin	Paired t-test	-2.13136	0.0348186
as-pirt	Paired t-test	1.12479	0.262619
as-pis	Paired t-test	-1.51972	0.130852
as-pla	Paired t-test	2.77133	0.0063476
as-plp	Wilcoxon signed-rank test	4105	0.0842644
as-pss	Paired t-test	1.63832	0.103617
as-sfo	Paired t-test	-0.122309	0.902831
as-sij	Paired t-test	-2.3619	0.0195687
as-sps	Paired t-test	2.25594	0.025636
asa-ass	Paired t-test	-3.1556	0.00196391
asa-gsn	Wilcoxon signed-rank test	4374	0.243242
asa-ifo	Wilcoxon signed-rank test	1918	3.48323e-10
asa-iipr	Wilcoxon signed-rank test	4487	0.351402
asa-iit	Wilcoxon signed-rank test	3689	0.00954828
asa-ips	Wilcoxon signed-rank test	2303	4.38115e-08
asa-is	Paired t-test	1.95579	0.0524959
asa-lfo	Wilcoxon signed-rank test	2160	7.82401e-09
asa-lit	Paired t-test	-6.87265	1.94742e-10
asa-lsi	Wilcoxon signed-rank test	3059	9.53146e-05
asa-lsn	Wilcoxon signed-rank test	3690	0.00960616
asa-lss	Wilcoxon signed-rank test	4299	0.18586
asa-maps	Wilcoxon signed-rank test	3019	6.73601e-05
asa-mfo	Wilcoxon signed-rank test	3608	0.00577556
asa-mipr	Wilcoxon signed-rank test	3112	0.000149453
asa-mla	Wilcoxon signed-rank test	4503	0.36887
asa-mli	Wilcoxon signed-rank test	4695	0.617626
asa-mpps	Wilcoxon signed-rank test	2869	1.72787e-05
asa-pgl	Paired t-test	-3.00595	0.00314234
asa-pin	Paired t-test	-1.39166	0.166247
asa-pirt	Wilcoxon signed-rank test	3794	0.0176268
asa-pis	Paired t-test	-1.02563	0.306846
asa-pla	Paired t-test	4.17068	5.31872e-05
asa-plp	Paired t-test	3.51104	0.000602267
asa-pss	Paired t-test	2.06178	0.041092
asa-sfo	Wilcoxon signed-rank test	4546	0.418429
asa-sij	Paired t-test	-2.01119	0.0462393
asa-sps	Wilcoxon signed-rank test	3089	0.000123126
ass-gsn	Paired t-test	-0.34293	0.732169
ass-ifo	Wilcoxon signed-rank test	4495	0.360069
ass-iipr	Paired t-test	-3.58732	0.000461864
ass-iit	Paired t-test	-1.10955	0.269107
ass-ips	Paired t-test	2.12094	0.035702
ass-is	Paired t-test	0.611266	0.542022
ass-lfo	Paired t-test	1.9907	0.0484742
ass-lit	Paired t-test	-6.39033	2.32912e-09
ass-lsi	Paired t-test	-0.0399909	0.968158
ass-lsn	Paired t-test	-0.843974	0.400134
ass-lss	Paired t-test	-1.24636	0.214728
ass-maps	Paired t-test	0.664202	0.507661
ass-mfo	Paired t-test	-1.91647	0.0573573
ass-mipr	Paired t-test	-1.90034	0.0594599
ass-mla	Paired t-test	2.45353	0.0153836
ass-mli	Paired t-test	-0.0909061	0.927698
ass-mpps	Paired t-test	2.0339	0.043864
ass-pgl	Paired t-test	0.86834	0.386705
ass-pin	Paired t-test	0.890513	0.374729
ass-pirt	Paired t-test	3.76498	0.000245021
ass-pis	Paired t-test	-0.329861	0.742001
ass-pla	Paired t-test	2.32223	0.0216733
ass-plp	Paired t-test	1.99099	0.048442
ass-pss	Paired t-test	3.07873	0.00250544
ass-sfo	Paired t-test	-0.596008	0.552139
ass-sij	Paired t-test	-0.96421	0.336615
ass-sps	Paired t-test	1.90897	0.0583274
gsn-ifo	Wilcoxon signed-rank test	2517	4.91453e-07
gsn-iipr	Paired t-test	5.74057	5.68322e-08
gsn-iit	Paired t-test	3.80394	0.000212606
gsn-ips	Paired t-test	8.94589	2.07857e-15
gsn-is	Paired t-test	3.92514	0.000135827
gsn-lfo	Paired t-test	4.83217	3.52461e-06
gsn-lit	Paired t-test	1.09467	0.275554
gsn-lsi	Paired t-test	3.92014	0.000138386
gsn-lsn	Paired t-test	1.9156	0.0574701
gsn-lss	Wilcoxon signed-rank test	3442	0.00189925
gsn-maps	Paired t-test	8.03754	3.56203e-13
gsn-mfo	Wilcoxon signed-rank test	2065	2.37525e-09
gsn-mipr	Paired t-test	8.23803	1.161e-13
gsn-mla	Paired t-test	-5.78216	4.65841e-08
gsn-mli	Wilcoxon signed-rank test	3756	0.0141904
gsn-mpps	Paired t-test	7.5655	4.80062e-12
gsn-pgl	Wilcoxon signed-rank test	2863	1.63318e-05
gsn-pin	Paired t-test	-2.10966	0.0366799
gsn-pirt	Paired t-test	2.48592	0.0141068
gsn-pis	Paired t-test	-1.10325	0.271824
gsn-pla	Paired t-test	6.88402	1.83491e-10
gsn-plp	Paired t-test	3.03561	0.00286663
gsn-pss	Paired t-test	1.66204	0.0987584
gsn-sfo	Wilcoxon signed-rank test	3740	0.0129301
gsn-sij	Paired t-test	-0.360776	0.718815
gsn-sps	Paired t-test	6.76967	3.33176e-10
ifo-iipr	Wilcoxon signed-rank test	4518	0.385728
ifo-iit	Paired t-test	-2.16641	0.0319847
ifo-ips	Paired t-test	-1.77521	0.0780513
ifo-is	Wilcoxon signed-rank test	4718	0.651718
ifo-lfo	Paired t-test	-2.06005	0.0412595
ifo-lit	Paired t-test	-0.522688	0.602024
ifo-lsi	Wilcoxon signed-rank test	3909	0.03283
ifo-lsn	Paired t-test	3.64026	0.000383234
ifo-lss	Paired t-test	2.5248	0.0126997
ifo-maps	Paired t-test	0.00328585	0.997383
ifo-mfo	Wilcoxon signed-rank test	2778	7.23278e-06
ifo-mipr	Paired t-test	4.40897	2.06338e-05
ifo-mla	Wilcoxon signed-rank test	3249	0.00045318
ifo-mli	Wilcoxon signed-rank test	3501	0.002856
ifo-mpps	Paired t-test	-2.03584	0.0436659
ifo-pgl	Paired t-test	-0.953774	0.341854
ifo-pin	Paired t-test	-0.842249	0.401095
ifo-pirt	Paired t-test	2.10143	0.0374079
ifo-pis	Paired t-test	-0.0966514	0.923142
ifo-pla	Paired t-test	0.46791	0.640582
ifo-plp	Wilcoxon signed-rank test	3866	0.0261754
ifo-pss	Paired t-test	3.60096	0.000440267
ifo-sfo	Paired t-test	-2.15169	0.0331494
ifo-sij	Paired t-test	1.36773	0.173603
ifo-sps	Paired t-test	-2.1426	0.0338876
iipr-iit	Paired t-test	4.68592	6.56957e-06
iipr-ips	Paired t-test	-8.73431	6.98416e-15
iipr-is	Paired t-test	4.04912	8.50221e-05
iipr-lfo	Paired t-test	-6.34947	2.86236e-09
iipr-lit	Paired t-test	4.69654	6.28175e-06
iipr-lsi	Paired t-test	-3.38161	0.000936034
iipr-lsn	Paired t-test	8.18955	1.52379e-13
iipr-lss	Paired t-test	-3.54341	0.000538377
iipr-maps	Paired t-test	-8.03253	3.66285e-13
iipr-mfo	Wilcoxon signed-rank test	3476	0.00240672
iipr-mipr	Wilcoxon signed-rank test	3411	0.00152421
iipr-mla	Wilcoxon signed-rank test	4572	0.450209
iipr-mli	Wilcoxon signed-rank test	4276	0.170447
iipr-mpps	Paired t-test	-9.3892	1.60443e-16
iipr-pgl	Paired t-test	-0.21467	0.830339
iipr-pin	Paired t-test	1.41659	0.15884
iipr-pirt	Paired t-test	4.08808	7.32319e-05
iipr-pis	Paired t-test	1.48724	0.139216
iipr-pla	Paired t-test	-9.81708	1.32245e-17
iipr-plp	Paired t-test	-7.21065	3.25869e-11
iipr-pss	Paired t-test	5.02912	1.49489e-06
iipr-sfo	Paired t-test	-10.19	1.4802e-18
iipr-sij	Paired t-test	0.608761	0.543676
iipr-sps	Paired t-test	-9.95631	5.84685e-18
iit-ips	Paired t-test	-2.05426	0.0418241
iit-is	Paired t-test	1.01332	0.312669
iit-lfo	Paired t-test	-4.02225	9.41903e-05
iit-lit	Paired t-test	2.62346	0.00967627
iit-lsi	Paired t-test	-1.78888	0.0758124
iit-lsn	Paired t-test	2.77738	0.00623681
iit-lss	Wilcoxon signed-rank test	4684	0.601602
iit-maps	Wilcoxon signed-rank test	4594	0.478135
iit-mfo	Wilcoxon signed-rank test	3424	0.0016723
iit-mipr	Paired t-test	3.32003	0.00114967
iit-mla	Wilcoxon signed-rank test	4269	0.165952
iit-mli	Wilcoxon signed-rank test	3791	0.0173312
iit-mpps	Paired t-test	-2.25447	0.0257303
iit-pgl	Paired t-test	-0.132677	0.894641
iit-pin	Paired t-test	0.235296	0.814326
iit-pirt	Wilcoxon signed-rank test	3851	0.0241458
iit-pis	Paired t-test	0.636881	0.52525
iit-pla	Paired t-test	-2.19388	0.0299055
iit-plp	Paired t-test	-3.64667	0.000374628
iit-pss	Paired t-test	3.75362	0.000255322
iit-sfo	Paired t-test	-5.03748	1.44071e-06
iit-sij	Paired t-test	1.20481	0.230324
iit-sps	Paired t-test	-2.7973	0.00588442
ips-is	Paired t-test	2.53507	0.0123497
ips-lfo	Wilcoxon signed-rank test	3804	0.0186445
ips-lit	Paired t-test	-2.37392	0.0189677
ips-lsi	Paired t-test	1.12456	0.262716
ips-lsn	Wilcoxon signed-rank test	2093	3.38859e-09
ips-lss	Paired t-test	4.67583	6.85481e-06
ips-maps	Paired t-test	4.75128	4.98141e-06
ips-mfo	Wilcoxon signed-rank test	2931	3.06652e-05
ips-mipr	Paired t-test	-7.7034	2.25884e-12
ips-mla	Wilcoxon signed-rank test	2757	5.88715e-06
ips-mli	Paired t-test	4.84998	3.26455e-06
ips-mpps	Paired t-test	2.20744	0.028923
ips-pgl	Paired t-test	3.0918	0.00240454
ips-pin	Paired t-test	2.80322	0.00578316
ips-pirt	Paired t-test	4.90725	2.54819e-06
ips-pis	Paired t-test	2.30902	0.0224171
ips-pla	Paired t-test	-0.258335	0.796531
ips-plp	Paired t-test	-0.0688871	0.945178
ips-pss	Paired t-test	6.09468	1.01931e-08
ips-sfo	Paired t-test	5.02901	1.49556e-06
ips-sij	Paired t-test	5.89178	2.74745e-08
ips-sps	Paired t-test	-0.0793268	0.936887
is-lfo	Paired t-test	-2.63609	0.00934026
is-lit	Wilcoxon signed-rank test	2855	1.5146e-05
is-lsi	Paired t-test	1.3407	0.182205
is-lsn	Wilcoxon signed-rank test	4609	0.497706
is-lss	Paired t-test	0.757663	0.449935
is-maps	Paired t-test	2.84854	0.00505967
is-mfo	Paired t-test	4.18628	5.00454e-05
is-mipr	Paired t-test	5.29133	4.61691e-07
is-mla	Wilcoxon signed-rank test	4601	0.487215
is-mli	Wilcoxon signed-rank test	3825	0.0209501
is-mpps	Paired t-test	1.41022	0.160708
is-pgl	Paired t-test	-1.10636	0.270481
is-pin	Paired t-test	-0.941272	0.348198
is-pirt	Paired t-test	1.54386	0.124895
is-pis	Paired t-test	-0.122771	0.902466
is-pla	Paired t-test	2.94253	0.00381565
is-plp	Paired t-test	-0.915544	0.361492
is-pss	Wilcoxon signed-rank test	3560	0.00423504
is-sfo	Wilcoxon signed-rank test	4291	0.180386
is-sij	Paired t-test	1.19723	0.233255
is-sps	Paired t-test	0.621911	0.535019
lfo-lit	Paired t-test	-7.38498	1.27774e-11
lfo-lsi	Wilcoxon signed-rank test	4548	0.420826
lfo-lsn	Wilcoxon signed-rank test	4571	0.448962
lfo-lss	Paired t-test	3.63044	0.000396795
lfo-maps	Wilcoxon signed-rank test	3601	0.00552324
lfo-mfo	Wilcoxon signed-rank test	3883	0.0286522
lfo-mipr	Paired t-test	-0.121627	0.90337
lfo-mla	Wilcoxon signed-rank test	3082	0.000116024
lfo-mli	Wilcoxon signed-rank test	3399	0.00139834
lfo-mpps	Wilcoxon signed-rank test	4151	0.102937
lfo-pgl	Paired t-test	-1.71889	0.087861
lfo-pin	Paired t-test	-1.78133	0.0770417
lfo-pirt	Paired t-test	1.45995	0.146561
lfo-pis	Paired t-test	-0.936415	0.350684
lfo-pla	Paired t-test	3.34448	0.00105992
lfo-plp	Wilcoxon signed-rank test	4711	0.641261
lfo-pss	Paired t-test	2.89808	0.0043641
lfo-sfo	Wilcoxon signed-rank test	4793	0.767711
lfo-sij	Paired t-test	0.838551	0.403161
lfo-sps	Wilcoxon signed-rank test	3974	0.0456136
lit-lsi	Paired t-test	-5.88095	2.89516e-08
lit-lsn	Paired t-test	3.91763	0.00013969
lit-lss	Paired t-test	-7.07459	6.72274e-11
lit-maps	Paired t-test	-3.9387	0.000129108
lit-mfo	Paired t-test	0.262119	0.793618
lit-mipr	Paired t-test	2.31574	0.0220355
lit-mla	Paired t-test	-4.09715	7.07203e-05
lit-mli	Paired t-test	-1.53506	0.127043
lit-mpps	Paired t-test	-3.64454	0.000377459
lit-pgl	Paired t-test	-0.701731	0.48402
lit-pin	Paired t-test	1.30173	0.195163
lit-pirt	Paired t-test	3.18849	0.00176722
lit-pis	Paired t-test	1.14651	0.253554
lit-pla	Paired t-test	-3.34079	0.00107303
lit-plp	Paired t-test	-6.74452	3.79641e-10
lit-pss	Paired t-test	4.64709	7.73436e-06
lit-sfo	Paired t-test	-7.25662	2.54807e-11
lit-sij	Paired t-test	-0.794877	0.42804
lit-sps	Paired t-test	-5.59411	1.13743e-07
lsi-lsn	Wilcoxon signed-rank test	3669	0.00845411
lsi-lss	Wilcoxon signed-rank test	4885	0.917166
lsi-maps	Paired t-test	0.367001	0.714176
lsi-mfo	Wilcoxon signed-rank test	3979	0.0467508
lsi-mipr	Paired t-test	1.03473	0.30259
lsi-mla	Wilcoxon signed-rank test	3929	0.0363889
lsi-mli	Wilcoxon signed-rank test	3479	0.00245699
lsi-mpps	Paired t-test	0.565602	0.572576
lsi-pgl	Paired t-test	0.0177123	0.985894
lsi-pin	Paired t-test	0.342034	0.732842
lsi-pirt	Paired t-test	3.2527	0.00143493
lsi-pis	Paired t-test	0.350093	0.726799
lsi-pla	Paired t-test	0.915175	0.361685
lsi-plp	Wilcoxon signed-rank test	4501	0.366657
lsi-pss	Paired t-test	3.53141	0.000561275
lsi-sfo	Paired t-test	-3.291	0.00126547
lsi-sij	Paired t-test	1.06307	0.289593
lsi-sps	Paired t-test	-0.412751	0.680425
lsn-lss	Paired t-test	1.90923	0.0582926
lsn-maps	Wilcoxon signed-rank test	1741	3.05785e-11
lsn-mfo	Wilcoxon signed-rank test	1274	2.6338e-14
lsn-mipr	Paired t-test	10.9435	1.72436e-20
lsn-mla	Wilcoxon signed-rank test	4204	0.128377
lsn-mli	Wilcoxon signed-rank test	4044	0.0638327
lsn-mpps	Paired t-test	5.64353	9.01062e-08
lsn-pgl	Paired t-test	-2.86777	0.00477845
lsn-pin	Paired t-test	-2.21644	0.0282867
lsn-pirt	Wilcoxon signed-rank test	4911	0.960185
lsn-pis	Paired t-test	-0.979367	0.3291
lsn-pla	Paired t-test	5.11481	1.02236e-06
lsn-plp	Paired t-test	0.202756	0.839622
lsn-pss	Paired t-test	2.29431	0.0232712
lsn-sfo	Wilcoxon signed-rank test	4801	0.780452
lsn-sij	Paired t-test	0.175519	0.860928
lsn-sps	Paired t-test	4.61166	8.96953e-06
lss-maps	Paired t-test	3.99562	0.0001042
lss-mfo	Paired t-test	1.47347	0.142885
lss-mipr	Paired t-test	0.580448	0.562553
lss-mla	Wilcoxon signed-rank test	4353	0.226047
lss-mli	Wilcoxon signed-rank test	4081	0.0756697
lss-mpps	Wilcoxon signed-rank test	2731	4.55109e-06
lss-pgl	Paired t-test	-1.03408	0.302894
lss-pin	Paired t-test	-0.144376	0.885413
lss-pirt	Wilcoxon signed-rank test	3906	0.0323227
lss-pis	Paired t-test	-0.0818239	0.934904
lss-pla	Wilcoxon signed-rank test	3117	0.000155839
lss-plp	Wilcoxon signed-rank test	4416	0.280339
lss-pss	Paired t-test	3.80501	0.000211773
lss-sfo	Paired t-test	-0.251798	0.801569
lss-sij	Paired t-test	0.153785	0.878003
lss-sps	Wilcoxon signed-rank test	3041	8.15968e-05
maps-mfo	Paired t-test	-5.32505	3.95906e-07
maps-mipr	Paired t-test	-7.3629	1.43935e-11
maps-mla	Wilcoxon signed-rank test	3453	0.00205152
maps-mli	Paired t-test	3.64732	0.000373759
maps-mpps	Wilcoxon signed-rank test	3968	0.0442798
maps-pgl	Paired t-test	1.91663	0.0573374
maps-pin	Paired t-test	2.32796	0.0213575
maps-pirt	Paired t-test	4.54374	1.18909e-05
maps-pis	Paired t-test	1.83151	0.069165
maps-pla	Paired t-test	-2.58244	0.0108444
maps-plp	Paired t-test	-0.732315	0.46521
maps-pss	Paired t-test	5.60865	1.06223e-07
maps-sfo	Paired t-test	3.33374	0.0010985
maps-sij	Paired t-test	4.31274	3.03745e-05
maps-sps	Paired t-test	-4.28414	3.40366e-05
mfo-mipr	Wilcoxon signed-rank test	4573	0.451458
mfo-mla	Wilcoxon signed-rank test	4750	0.700375
mfo-mli	Wilcoxon signed-rank test	3894	0.0303603
mfo-mpps	Paired t-test	-6.23759	5.0161e-09
mfo-pgl	Paired t-test	-1.22156	0.223942
mfo-pin	Paired t-test	0.972311	0.332585
mfo-pirt	Wilcoxon signed-rank test	3077	0.00011119
mfo-pis	Paired t-test	1.13112	0.259951
mfo-pla	Paired t-test	-6.62625	6.99412e-10
mfo-plp	Wilcoxon signed-rank test	3107	0.000143315
mfo-pss	Paired t-test	4.87724	2.90202e-06
mfo-sfo	Paired t-test	-3.90782	0.000144896
mfo-sij	Paired t-test	1.26193	0.209088
mfo-sps	Paired t-test	-6.96331	1.2101e-10
mipr-mla	Wilcoxon signed-rank test	4107	0.0850149
mipr-mli	Wilcoxon signed-rank test	3444	0.00192614
mipr-mpps	Wilcoxon signed-rank test	1472	5.87734e-13
mipr-pgl	Paired t-test	0.333042	0.739604
mipr-pin	Paired t-test	2.1901	0.0301844
mipr-pirt	Paired t-test	5.09847	1.09954e-06
mipr-pis	Paired t-test	1.88584	0.0614026
mipr-pla	Paired t-test	-11.0533	8.99199e-21
mipr-plp	Paired t-test	-3.77322	0.000237794
mipr-pss	Paired t-test	5.55839	1.34502e-07
mipr-sfo	Wilcoxon signed-rank test	2441	2.12901e-07
mipr-sij	Paired t-test	2.47796	0.0144115
mipr-sps	Paired t-test	-9.58772	5.05251e-17
mla-mli	Paired t-test	-1.99721	0.0477548
mla-mpps	Paired t-test	3.83968	0.000186483
mla-pgl	Paired t-test	-1.47833	0.141581
mla-pin	Paired t-test	-1.78892	0.0758054
mla-pirt	Paired t-test	1.38658	0.167789
mla-pis	Paired t-test	-2.26614	0.0249876
mla-pla	Paired t-test	4.26527	3.66797e-05
mla-plp	Paired t-test	2.75613	0.00663388
mla-pss	Paired t-test	-3.05075	0.00273469
mla-sfo	Wilcoxon signed-rank test	4565	0.441521
mla-sij	Paired t-test	-4.06913	7.87567e-05
mla-sps	Paired t-test	3.60256	0.000437795
mli-mpps	Paired t-test	3.91126	0.000143049
mli-pgl	Paired t-test	-2.87898	0.00462118
mli-pin	Paired t-test	-1.01884	0.310047
mli-pirt	Wilcoxon signed-rank test	3929	0.0363889
mli-pis	Paired t-test	-0.806528	0.421316
mli-pla	Paired t-test	5.14839	8.80016e-07
mli-plp	Paired t-test	1.96103	0.0518749
mli-pss	Paired t-test	1.79575	0.0747066
mli-sfo	Wilcoxon signed-rank test	4187	0.119733
mli-sij	Paired t-test	-2.08307	0.0390765
mli-sps	Paired t-test	3.33252	0.00110296
mpps-pgl	Paired t-test	1.6568	0.0998149
mpps-pin	Paired t-test	1.62948	0.105476
mpps-pirt	Wilcoxon signed-rank test	3385	0.00126362
mpps-pis	Wilcoxon signed-rank test	4220	0.136948
mpps-pla	Paired t-test	0.0610869	0.951378
mpps-plp	Paired t-test	-0.505807	0.613793
mpps-pss	Paired t-test	5.21443	6.54104e-07
mpps-sfo	Paired t-test	4.18413	5.04677e-05
mpps-sij	Paired t-test	4.57931	1.02623e-05
mpps-sps	Paired t-test	-0.760963	0.447968
pgl-pin	Wilcoxon signed-rank test	4879	0.907269
pgl-pirt	Paired t-test	-1.78415	0.0765817
pgl-pis	Paired t-test	-1.5099	0.133338
pgl-pla	Paired t-test	3.81198	0.00020644
pgl-plp	Paired t-test	-0.0346538	0.972406
pgl-pss	Paired t-test	-2.73319	0.0070882
pgl-sfo	Paired t-test	-1.3689	0.173239
pgl-sij	Paired t-test	-2.03202	0.0440567
pgl-sps	Paired t-test	1.2327	0.219767
pin-pirt	Paired t-test	-3.38576	0.000923072
pin-pis	Paired t-test	-0.620919	0.53567
pin-pla	Paired t-test	3.05456	0.00270234
pin-plp	Paired t-test	-0.254558	0.799441
pin-pss	Wilcoxon signed-rank test	3033	7.6119e-05
pin-sfo	Paired t-test	-0.812603	0.417835
pin-sij	Paired t-test	1.08456	0.279994
pin-sps	Paired t-test	1.20275	0.231119
pirt-pis	Wilcoxon signed-rank test	3563	0.00431913
pirt-pla	Paired t-test	5.32128	4.02787e-07
pirt-plp	Paired t-test	2.24081	0.0266247
pirt-pss	Paired t-test	0.772402	0.441188
pirt-sfo	Paired t-test	1.41629	0.158928
pirt-sij	Paired t-test	3.33724	0.00108578
pirt-sps	Wilcoxon signed-rank test	3567	0.00443359
pis-pla	Wilcoxon signed-rank test	3788	0.0170399
pis-plp	Paired t-test	-0.301446	0.763525
pis-pss	Wilcoxon signed-rank test	3594	0.00528091
pis-sfo	Paired t-test	-0.492676	0.623019
pis-sij	Paired t-test	0.637477	0.524863
pis-sps	Paired t-test	1.01235	0.313129
pla-plp	Wilcoxon signed-rank test	4389	0.256073
pla-pss	Paired t-test	6.24094	4.93298e-09
pla-sfo	Paired t-test	3.02942	0.00292227
pla-sij	Paired t-test	5.50528	1.72381e-07
pla-sps	Wilcoxon signed-rank test	4241	0.148859
plp-pss	Paired t-test	2.97482	0.0034579
plp-sfo	Wilcoxon signed-rank test	4021	0.0572774
plp-sij	Paired t-test	0.671101	0.50327
plp-sps	Paired t-test	-0.40207	0.68825
pss-sfo	Paired t-test	2.91755	0.00411552
pss-sij	Paired t-test	3.96522	0.000116868
pss-sps	Paired t-test	4.69863	6.22668e-06
sfo-sij	Paired t-test	0.0434954	0.965369
sfo-sps	Paired t-test	3.39218	0.000903334
sij-sps	Paired t-test	3.55353	0.000519754
