# Supplementary material for: Evaluating the Effectiveness of Coxal Bone Measurements for Sex Estimation via Machine Learning
Source: Biology (Basel). 2025 Jul 17;14(7):866. doi: 10.3390/biology14070866 (PMC12292766; doi:10.3390/biology14070866)
Supplement: Supplementary file 1 [file biology-14-00866-s001.zip › Table S7 Descriptive statistic of the first dataset measurements by age.xlsx]

## Sheet: Sheet1
	Right		Right		Right		Right					Left		Left		Left		Left
	male, ≤45 years		male, >45 years		females, ≤45 years		females, >45 years					male, ≤45 years		male, >45 years		females, ≤45 years		females, >45 years
	mean	SD	mean	SD	mean	SD	mean	SD				mean	SD	mean	SD	mean	SD	mean	SD
mla-iit	208.108	11.3728	211.457	9.23923	187.766	9.3846	191.079	9.04016			mla-iit	208.375	11.2357	210.684	8.90344	186.493	9.2334	190.9	9.17528
sps-pss	175.665	13.8323	180.108	11.8803	172.797	11.0499	178.067	10.7993			sps-pss	174.109	14.0907	179.487	11.176	170.495	10.6156	176.034	10.8431
ass-pss	161.403	8.78835	167.44	8.13872	156.256	7.3357	160.751	7.96887			ass-pss	160.993	9.02561	166.663	8.34057	154.766	7.67873	160.144	7.54089
ais-pis	123.006	7.68159	125.159	8.85432	119.24	8.35816	120.776	8.26737			ais-pis	123.1	7.01985	126.287	7.58261	118.486	8.66876	121.098	8.16049
mla-mli	102.878	6.49099	105.892	5.31328	97.4768	5.3215	98.6124	4.53867			mla-mli	104.254	6.63166	107.109	5.65614	97.3754	4.2073	99.1763	4.62046
sps-as	81.6041	6.29292	84.9476	5.41348	83.0887	5.66531	84.2006	5.23767			sps-as	80.2133	6.1067	84.3307	5.55892	82.6288	5.08788	83.5145	5.49728
asa-ai	56.8498	3.21644	58.2679	3.65478	51.2405	3.0007	52.2832	3.02124			asa-ai	56.5234	3.32583	57.4071	3.5938	50.7004	3.01288	51.6691	2.72394
ap-lss	54.8567	3.11728	57.1848	3.44904	49.4789	2.6813	50.5257	3.15088			ap-lss	54.8823	3.97289	56.7592	3.38345	49.0945	3.05717	50.4323	3.212
sfo-ifo	56.3871	5.04485	58.4299	4.41268	50.7965	3.48059	52.4891	3.67153			sfo-ifo	55.8393	4.78096	58.2557	4.31038	51.1143	3.91886	52.8331	3.71856
mfo-lfo	35.8738	4.19039	35.958	3.24476	34.9261	2.05603	36.0186	2.74391			mfo-lfo	35.6686	4.17133	35.4542	3.2419	34.5499	2.47667	35.7717	2.98639
pirt-is	51.5547	5.3117	51.5153	5.37543	52.5411	5.55287	55.1953	6.31595			pirt-is	51.9304	4.63236	51.0405	5.63672	52.2548	5.67646	54.6572	5.95107
ips-iipr	58.9927	4.75831	58.6368	5.65445	61.3911	4.95165	61.0912	5.94866			ips-iipr	62.0749	5.18579	62.2546	6.1855	64.6814	5.02646	63.8502	5.65723
lit-iipr	66.278	4.9167	69.1773	4.80003	60.0329	4.35184	63.0359	4.7623			lit-iipr	65.2145	4.49739	67.8786	4.91986	58.4231	4.06669	62.1607	4.46346
gsn-lsn	60.1177	5.51158	61.7367	5.59033	54.1605	5.47949	55.7622	4.24775			gsn-lsn	60.3394	5.23998	60.5562	5.17192	53.4161	4.62079	55.3962	4.28612
ass-ais	43.2151	5.2555	43.6294	6.16636	41.6332	5.92538	42.3365	4.86002			ass-ais	43.1745	5.13112	43.0597	6.17784	41.8798	4.89964	43.082	5.5914
pss-pis	36.8125	8.7171	40.5259	9.40205	29.7374	6.24918	34.2537	8.052			pss-pis	35.1986	7.21641	38.7608	8.72132	29.2223	5.50649	32.5361	7.76671
ais-gsn	80.0934	4.34736	83.2761	4.89268	72.8791	5.01902	74.4111	4.53517			ais-gsn	79.8571	4.65278	82.4775	4.91358	72.421	5.10269	73.9941	4.56955
ais-sij	81.0474	5.54042	81.4511	5.41826	80.0029	6.5097	79.5716	5.68887			ais-sij	81.285	6.2181	81.8632	6.63065	80.0555	6.3777	79.9333	5.43449
pis-sij	53.7274	5.70732	55.9623	6.20846	48.569	5.54538	49.1938	6.28658			pis-sij	52.3797	5.77566	54.8004	5.82267	47.5193	5.89889	49.0538	6.40184
ap-iipr	95.8689	5.78418	99.1202	6.86828	85.4381	5.38918	86.5101	5.29454			ap-iipr	94.2553	5.38719	96.9812	6.63911	82.5253	4.67596	86.0169	6.02524
pgl-gsn	94.832	6.23617	94.4114	5.14473	90.7722	4.40396	92.2331	4.63915			pgl-gsn	94.7958	6.18939	95.9445	5.3511	92.1318	4.31802	93.4124	4.86889
pla-plp	34.1098	5.72176	33.0161	6.24772	32.0697	5.61309	30.7905	5.68534			pla-plp	30.0964	6.39207	30.8973	6.40296	30.5228	6.04649	30.3873	5.94823
mipr-lsi	61.1622	5.0793	62.055	4.0877	54.5058	3.63845	56.5606	3.60785			mipr-lsi	60.2447	5.25086	61.4895	4.49316	54.0193	3.57291	56.4578	3.5963
gsn-ap	47.5393	4.26117	50.4284	3.85353	43.9053	3.99333	46.6636	3.93495			gsn-ap	48.7332	4.7038	50.873	4.50032	44.2453	3.89874	47.2714	4.05181
lsn-ai	41.0244	4.62826	42.3219	4.26425	37.1876	3.36173	38.1297	3.07735			lsn-ai	42.332	3.0496	43.4008	3.7253	37.8618	3.00761	38.7307	2.79884
sps-ips	37.221	3.83485	40.9562	4.91318	33.0134	3.09399	36.3535	3.54131			sps-ips	37.2981	3.95087	40.7144	4.49929	33.0345	3.47308	36.3631	3.71312
maps-mpps	17.043	2.14755	18.911	2.39104	13.694	1.8009	15.3653	2.16007			maps-mpps	16.6249	2.37463	18.6233	2.2825	13.2008	1.7457	15.1329	2.32113
gsn_pirt-is	29.373	3.38704	30.3769	3.80949	28.9055	3.57945	29.1429	3.43295			gsn_pirt-is	29.1731	3.51395	29.427	3.52571	28.1617	2.94259	28.2665	3.13686
ain_ass-ais	7.94387	1.52654	8.93271	2.21927	6.93867	0.885151	7.68572	1.32313			ain_ass-ais	7.74648	1.60345	8.44929	2.08089	6.98911	0.844762	7.6328	1.55586
pin_pss-pis	3.90489	1.72756	3.63267	1.83162	4.37381	1.99614	4.78907	3.009			pin_pss-pis	4.3124	1.9361	4.58836	2.84908	4.84518	2.48431	5.24095	2.64844
pirt-gsn-is	69.9993	6.56151	68.0908	6.50421	79.1864	8.82779	80.799	7.78617			pirt-gsn-is	70.8621	6.67844	69.9757	6.81761	80.3026	8.47287	82.263	7.39331
sps-ips-iipr	141.938	4.40991	142.915	4.46772	131.667	3.67209	132.855	4.19541			sps-ips-iipr	141.326	3.97837	143.423	4.73256	131.588	3.50761	133.645	4.13112
mipr-iit-lit	99.5291	4.43758	98.9207	4.15727	96.5394	4.97786	97.2364	4.19288			mipr-iit-lit	100.935	4.6967	100.917	5.01693	97.1832	3.8862	99.0755	4.36714
