# Supplementary material for: Evaluating the Effectiveness of Coxal Bone Measurements for Sex Estimation via Machine Learning
Source: Biology (Basel). 2025 Jul 17;14(7):866. doi: 10.3390/biology14070866 (PMC12292766; doi:10.3390/biology14070866)
Supplement: Supplementary file 1 [file biology-14-00866-s001.zip › Table S8 Significance of age differences in the interlandmark distances by sex and side.xlsx]

## Sheet: Males left
Measurements	test	test-statistic	p-value
ai-ain	Welch's t-test	-0.941382	0.350566
ai-ais	Welch's t-test	-1.12127	0.266324
ai-ap	Welch's t-test	-0.39001	0.697658
ai-as	Welch's t-test	-0.943682	0.348982
ai-asa	Welch's t-test	-1.3486	0.181848
ai-ass	Welch's t-test	-0.601947	0.549794
ai-gsn	Mann-Whitney U test	1681	0.46325
ai-ifo	Welch's t-test	-2.49221	0.0150117
ai-iipr	Welch's t-test	-3.41553	0.00106999
ai-iit	Welch's t-test	-3.2229	0.00195171
ai-ips	Welch's t-test	-2.19795	0.0315392
ai-is	Mann-Whitney U test	1218	0.00272123
ai-lfo	Mann-Whitney U test	1379	0.0270847
ai-lit	Welch's t-test	-1.14076	0.257804
ai-lsi	Mann-Whitney U test	1592	0.242517
ai-lsn	Mann-Whitney U test	1529	0.139732
ai-lss	Welch's t-test	-1.22537	0.223812
ai-maps	Welch's t-test	-3.12561	0.00270159
ai-mfo	Mann-Whitney U test	1514	0.121108
ai-mipr	Welch's t-test	-2.18063	0.0328098
ai-mla	Welch's t-test	-0.193813	0.847072
ai-mli	Welch's t-test	0.0608111	0.951661
ai-mpps	Welch's t-test	-2.78851	0.00694934
ai-pgl	Welch's t-test	-1.0046	0.31923
ai-pin	Welch's t-test	-1.64043	0.105789
ai-pirt	Mann-Whitney U test	1537	0.150528
ai-pis	Welch's t-test	-1.63859	0.105605
ai-pla	Welch's t-test	-3.62048	0.000609961
ai-plp	Mann-Whitney U test	997	4.53685e-05
ai-pss	Welch's t-test	-2.89843	0.00502214
ai-sfo	Welch's t-test	-3.00055	0.00377761
ai-sij	Mann-Whitney U test	1935	0.614491
ai-sps	Welch's t-test	-3.38818	0.00123441
ain-ais	Welch's t-test	-0.781745	0.436844
ain-ap	Welch's t-test	-2.03437	0.0463876
ain-as	Welch's t-test	0.283284	0.777943
ain-asa	Welch's t-test	-0.597848	0.55219
ain-ass	Mann-Whitney U test	1803	0.891093
ain-gsn	Welch's t-test	-2.97626	0.00407018
ain-ifo	Welch's t-test	-1.4497	0.152643
ain-iipr	Welch's t-test	-2.07988	0.0419729
ain-iit	Welch's t-test	-1.9321	0.0584995
ain-ips	Welch's t-test	-1.69005	0.0964616
ain-is	Welch's t-test	-2.20982	0.0309217
ain-lfo	Mann-Whitney U test	1603	0.264881
ain-lit	Welch's t-test	-0.664997	0.508703
ain-lsi	Welch's t-test	-1.21119	0.230818
ain-lsn	Welch's t-test	-1.63509	0.107378
ain-lss	Welch's t-test	-0.566214	0.573655
ain-maps	Mann-Whitney U test	1515	0.122286
ain-mfo	Mann-Whitney U test	1710	0.554055
ain-mipr	Welch's t-test	-1.86135	0.0679881
ain-mla	Welch's t-test	0.587529	0.559085
ain-mli	Mann-Whitney U test	1513	0.119939
ain-mpps	Welch's t-test	-1.29567	0.200443
ain-pgl	Mann-Whitney U test	1331	0.0144845
ain-pin	Welch's t-test	-2.49337	0.0152502
ain-pirt	Welch's t-test	-2.14943	0.0358151
ain-pis	Welch's t-test	-2.24383	0.0280386
ain-pla	Welch's t-test	-1.01169	0.316131
ain-plp	Welch's t-test	-0.586415	0.559804
ain-pss	Welch's t-test	-3.46756	0.000968785
ain-sfo	Welch's t-test	-1.5885	0.117281
ain-sij	Welch's t-test	-1.18471	0.240217
ain-sps	Welch's t-test	-1.40763	0.164457
ais-ap	Welch's t-test	-2.75954	0.00746528
ais-as	Welch's t-test	0.637926	0.525691
ais-asa	Welch's t-test	-0.754912	0.452866
ais-ass	Welch's t-test	0.10968	0.912948
ais-gsn	Welch's t-test	-2.8781	0.00534368
ais-ifo	Welch's t-test	-1.71339	0.0917466
ais-iipr	Welch's t-test	-2.48808	0.015442
ais-iit	Mann-Whitney U test	1296	0.00889227
ais-ips	Welch's t-test	-1.80604	0.0759914
ais-is	Welch's t-test	-2.56722	0.0124553
ais-lfo	Welch's t-test	-1.30941	0.194974
ais-lit	Welch's t-test	-0.883798	0.380272
ais-lsi	Welch's t-test	-1.1804	0.24232
ais-lsn	Welch's t-test	-1.70228	0.0934876
ais-lss	Welch's t-test	-0.418916	0.676838
ais-maps	Welch's t-test	-1.99139	0.0511438
ais-mfo	Welch's t-test	-0.617063	0.539533
ais-mipr	Welch's t-test	-2.14426	0.0361254
ais-mla	Welch's t-test	0.110664	0.912259
ais-mli	Welch's t-test	-1.10448	0.273162
ais-mpps	Welch's t-test	-1.4539	0.151314
ais-pgl	Welch's t-test	-2.00177	0.0498254
ais-pin	Welch's t-test	-2.42872	0.0178908
ais-pirt	Welch's t-test	-2.10338	0.0397542
ais-pis	Welch's t-test	-2.30479	0.024175
ais-pla	Welch's t-test	-1.09454	0.27836
ais-plp	Welch's t-test	-0.672303	0.503437
ais-pss	Welch's t-test	-3.43232	0.00108426
ais-sfo	Mann-Whitney U test	1431	0.0504636
ais-sij	Mann-Whitney U test	1750	0.692037
ais-sps	Welch's t-test	-1.52516	0.132386
ap-as	Welch's t-test	-1.86074	0.0676078
ap-asa	Welch's t-test	-3.36418	0.00129786
ap-ass	Welch's t-test	-1.5363	0.130321
ap-gsn	Mann-Whitney U test	1378	0.0267473
ap-ifo	Welch's t-test	-1.46849	0.146465
ap-iipr	Welch's t-test	-2.45823	0.0161476
ap-iit	Welch's t-test	-1.82759	0.0714772
ap-ips	Welch's t-test	-2.69254	0.00910237
ap-is	Welch's t-test	-3.40014	0.00102679
ap-lfo	Welch's t-test	-3.02228	0.00342975
ap-lit	Welch's t-test	0.310196	0.757309
ap-lsi	Welch's t-test	-3.26305	0.00164721
ap-lsn	Welch's t-test	-2.21961	0.0294799
ap-lss	Welch's t-test	-2.54898	0.013539
ap-maps	Welch's t-test	-3.44701	0.0010695
ap-mfo	Welch's t-test	-1.55258	0.125824
ap-mipr	Welch's t-test	-2.29377	0.0248373
ap-mla	Welch's t-test	-0.585511	0.560656
ap-mli	Mann-Whitney U test	1276	0.00664824
ap-mpps	Welch's t-test	-2.98272	0.00414186
ap-pgl	Welch's t-test	-1.75918	0.0840465
ap-pin	Welch's t-test	-2.57916	0.0120997
ap-pirt	Welch's t-test	-2.13219	0.0370848
ap-pis	Welch's t-test	-2.21517	0.0300694
ap-pla	Welch's t-test	-3.75897	0.000425418
ap-plp	Welch's t-test	-3.94735	0.000236297
ap-pss	Welch's t-test	-3.49534	0.000825784
ap-sfo	Welch's t-test	-4.24886	6.64934e-05
ap-sij	Mann-Whitney U test	1553	0.174011
ap-sps	Welch's t-test	-3.63276	0.000610596
as-asa	Welch's t-test	1.64879	0.103904
as-ass	Welch's t-test	0.503715	0.61632
as-gsn	Mann-Whitney U test	1683	0.469235
as-ifo	Mann-Whitney U test	1276	0.00664824
as-iipr	Mann-Whitney U test	1175	0.00133726
as-iit	Welch's t-test	-2.80954	0.00673961
as-ips	Welch's t-test	-3.1785	0.00237771
as-is	Welch's t-test	-2.96365	0.00399674
as-lfo	Welch's t-test	-2.19243	0.0321416
as-lit	Welch's t-test	-0.652332	0.516535
as-lsi	Welch's t-test	-1.26884	0.208631
as-lsn	Welch's t-test	-1.45019	0.151603
as-lss	Welch's t-test	-1.64775	0.104162
as-maps	Welch's t-test	-3.64576	0.000569784
as-mfo	Welch's t-test	-1.66854	0.100606
as-mipr	Welch's t-test	-3.1867	0.00234361
as-mla	Welch's t-test	0.864403	0.390844
as-mli	Mann-Whitney U test	2017	0.365648
as-mpps	Welch's t-test	-3.30673	0.00159393
as-pgl	Welch's t-test	-0.795851	0.42927
as-pin	Mann-Whitney U test	1565	0.193344
as-pirt	Welch's t-test	-0.949285	0.346451
as-pis	Welch's t-test	-1.44547	0.152875
as-pla	Welch's t-test	-3.52754	0.000832959
as-plp	Mann-Whitney U test	1040	0.000109724
as-pss	Mann-Whitney U test	1307	0.0103958
as-sfo	Welch's t-test	-4.42631	3.03467e-05
as-sij	Mann-Whitney U test	2094	0.200127
as-sps	Welch's t-test	-3.58375	0.00068253
asa-ass	Welch's t-test	-0.166367	0.868459
asa-gsn	Mann-Whitney U test	1252	0.00463549
asa-ifo	Welch's t-test	-2.21881	0.0300586
asa-iipr	Welch's t-test	-2.99353	0.00389152
asa-iit	Welch's t-test	-2.75673	0.00765188
asa-ips	Welch's t-test	-2.04654	0.0455158
asa-is	Mann-Whitney U test	1193	0.00180948
asa-lfo	Welch's t-test	-1.90544	0.0608325
asa-lit	Welch's t-test	-1.00471	0.318613
asa-lsi	Welch's t-test	-1.51985	0.132918
asa-lsn	Welch's t-test	-2.03088	0.0460926
asa-lss	Welch's t-test	-0.487203	0.628115
asa-maps	Welch's t-test	-2.40226	0.0198037
asa-mfo	Welch's t-test	-0.835222	0.407047
asa-mipr	Welch's t-test	-2.33351	0.0232265
asa-mla	Welch's t-test	0.231018	0.818097
asa-mli	Mann-Whitney U test	1710	0.554055
asa-mpps	Welch's t-test	-1.97951	0.0528506
asa-pgl	Welch's t-test	-1.82836	0.0724995
asa-pin	Welch's t-test	-2.42921	0.0177507
asa-pirt	Welch's t-test	-1.98512	0.0515743
asa-pis	Welch's t-test	-2.24604	0.0276366
asa-pla	Welch's t-test	-2.07751	0.0424736
asa-plp	Welch's t-test	-1.99925	0.0497791
asa-pss	Mann-Whitney U test	1132	0.000630521
asa-sfo	Welch's t-test	-2.7395	0.00775261
asa-sij	Mann-Whitney U test	1794	0.856422
asa-sps	Welch's t-test	-2.21255	0.0311896
ass-gsn	Welch's t-test	-2.69012	0.00938238
ass-ifo	Mann-Whitney U test	1502	0.107655
ass-iipr	Welch's t-test	-1.56615	0.122916
ass-iit	Welch's t-test	-1.51951	0.134484
ass-ips	Mann-Whitney U test	1572	0.205327
ass-is	Welch's t-test	-1.78126	0.0802345
ass-lfo	Welch's t-test	-0.811352	0.420535
ass-lit	Welch's t-test	-0.549078	0.585263
ass-lsi	Welch's t-test	-0.716121	0.476851
ass-lsn	Welch's t-test	-1.34291	0.184822
ass-lss	Welch's t-test	-0.19158	0.848759
ass-maps	Mann-Whitney U test	1588	0.234724
ass-mfo	Mann-Whitney U test	1780	0.803058
ass-mipr	Welch's t-test	-1.39962	0.167123
ass-mla	Welch's t-test	0.123937	0.901727
ass-mli	Mann-Whitney U test	1506	0.112001
ass-mpps	Welch's t-test	-0.808685	0.421917
ass-pgl	Welch's t-test	-2.47438	0.0161138
ass-pin	Welch's t-test	-2.47613	0.0159705
ass-pirt	Welch's t-test	-2.11962	0.0383541
ass-pis	Welch's t-test	-2.19642	0.0317554
ass-pla	Welch's t-test	-0.328751	0.743469
ass-plp	Welch's t-test	-0.0874508	0.930602
ass-pss	Welch's t-test	-3.32723	0.00149708
ass-sfo	Welch's t-test	-0.844736	0.40135
ass-sij	Mann-Whitney U test	1505	0.110902
ass-sps	Mann-Whitney U test	1675	0.445556
gsn-ifo	Mann-Whitney U test	2043	0.302167
gsn-iipr	Welch's t-test	-0.333318	0.74015
gsn-iit	Welch's t-test	-0.294764	0.769245
gsn-ips	Welch's t-test	-0.621346	0.536943
gsn-is	Welch's t-test	0.500654	0.618353
gsn-lfo	Welch's t-test	0.368039	0.714058
gsn-lit	Welch's t-test	1.0569	0.294581
gsn-lsi	Mann-Whitney U test	1449	0.061763
gsn-lsn	Mann-Whitney U test	1884	0.799278
gsn-lss	Welch's t-test	-0.788873	0.433672
gsn-maps	Mann-Whitney U test	1595	0.24848
gsn-mfo	Mann-Whitney U test	1959	0.534577
gsn-mipr	Mann-Whitney U test	1797	0.867951
gsn-mla	Welch's t-test	-2.83815	0.00630286
gsn-mli	Mann-Whitney U test	1193	0.00180948
gsn-mpps	Welch's t-test	-0.263316	0.793307
gsn-pgl	Welch's t-test	-0.998038	0.322458
gsn-pin	Mann-Whitney U test	1664	0.414137
gsn-pirt	Welch's t-test	-0.133362	0.894327
gsn-pis	Welch's t-test	-0.643111	0.522002
gsn-pla	Welch's t-test	-1.41906	0.161973
gsn-plp	Welch's t-test	-1.21519	0.229355
gsn-pss	Welch's t-test	-3.26734	0.00166525
gsn-sfo	Welch's t-test	-1.51573	0.135216
gsn-sij	Welch's t-test	-0.941673	0.349283
gsn-sps	Mann-Whitney U test	1608	0.275503
ifo-iipr	Welch's t-test	-3.1284	0.00269144
ifo-iit	Welch's t-test	-1.41809	0.160934
ifo-ips	Welch's t-test	-1.35818	0.179007
ifo-is	Welch's t-test	0.389108	0.698344
ifo-lfo	Welch's t-test	-0.858573	0.39352
ifo-lit	Welch's t-test	-1.05302	0.295981
ifo-lsi	Mann-Whitney U test	1566	0.195024
ifo-lsn	Welch's t-test	3.09913	0.00288126
ifo-lss	Welch's t-test	-2.18016	0.0326497
ifo-maps	Welch's t-test	-3.08935	0.00301442
ifo-mfo	Welch's t-test	-1.11183	0.270473
ifo-mipr	Welch's t-test	-1.7922	0.0775504
ifo-mla	Mann-Whitney U test	1665	0.416938
ifo-mli	Mann-Whitney U test	1983	0.460274
ifo-mpps	Welch's t-test	-2.37275	0.0206708
ifo-pgl	Welch's t-test	0.286152	0.775746
ifo-pin	Welch's t-test	0.208011	0.835846
ifo-pirt	Welch's t-test	0.988973	0.326106
ifo-pis	Mann-Whitney U test	1930	0.63178
ifo-pla	Mann-Whitney U test	1054	0.000144955
ifo-plp	Mann-Whitney U test	1185	0.00158332
ifo-pss	Welch's t-test	-1.30423	0.196729
ifo-sfo	Welch's t-test	-2.69249	0.00920924
ifo-sij	Mann-Whitney U test	2167	0.101388
ifo-sps	Welch's t-test	-3.63417	0.000578042
iipr-iit	Welch's t-test	-0.762074	0.448438
iipr-ips	Welch's t-test	-0.170283	0.865237
iipr-is	Mann-Whitney U test	1698	0.51545
iipr-lfo	Welch's t-test	-2.23791	0.0286955
iipr-lit	Welch's t-test	-2.99509	0.00378742
iipr-lsi	Mann-Whitney U test	1508	0.114226
iipr-lsn	Welch's t-test	0.479625	0.633309
iipr-lss	Welch's t-test	-2.79508	0.00655641
iipr-maps	Welch's t-test	-2.09756	0.0393464
iipr-mfo	Mann-Whitney U test	1594	0.246481
iipr-mipr	Welch's t-test	0.266262	0.790853
iipr-mla	Mann-Whitney U test	1549	0.167898
iipr-mli	Welch's t-test	-0.0352361	0.971995
iipr-mpps	Welch's t-test	-2.12612	0.0370263
iipr-pgl	Welch's t-test	-0.335634	0.738352
iipr-pin	Welch's t-test	-0.508867	0.612613
iipr-pirt	Welch's t-test	-0.140509	0.888701
iipr-pis	Welch's t-test	-0.600004	0.550441
iipr-pla	Mann-Whitney U test	1039	0.000107545
iipr-plp	Welch's t-test	-3.44857	0.000938493
iipr-pss	Welch's t-test	-1.62544	0.108999
iipr-sfo	Mann-Whitney U test	1262	0.00539536
iipr-sij	Mann-Whitney U test	1987	0.448478
iipr-sps	Welch's t-test	-3.40977	0.00106754
iit-ips	Mann-Whitney U test	1723	0.597414
iit-is	Welch's t-test	-0.930787	0.3556
iit-lfo	Welch's t-test	-1.78862	0.0784652
iit-lit	Mann-Whitney U test	1297	0.00902045
iit-lsi	Mann-Whitney U test	1511	0.117627
iit-lsn	Welch's t-test	0.529467	0.598541
iit-lss	Welch's t-test	-2.53145	0.0134954
iit-maps	Mann-Whitney U test	1377	0.0264136
iit-mfo	Welch's t-test	-1.2384	0.220413
iit-mipr	Welch's t-test	-0.448648	0.65498
iit-mla	Welch's t-test	-1.12528	0.265466
iit-mli	Mann-Whitney U test	1705	0.537799
iit-mpps	Mann-Whitney U test	1390	0.0310443
iit-pgl	Welch's t-test	-0.41823	0.677255
iit-pin	Welch's t-test	-0.600225	0.550475
iit-pirt	Welch's t-test	-0.14242	0.887195
iit-pis	Welch's t-test	-0.601062	0.549767
iit-pla	Welch's t-test	-4.16503	9.65862e-05
iit-plp	Welch's t-test	-3.88897	0.000238969
iit-pss	Welch's t-test	-1.80259	0.0758726
iit-sfo	Mann-Whitney U test	1279	0.00694858
iit-sij	Welch's t-test	0.331504	0.741346
iit-sps	Welch's t-test	-3.43726	0.00103583
ips-is	Welch's t-test	-1.40505	0.164772
ips-lfo	Welch's t-test	-1.3232	0.190991
ips-lit	Welch's t-test	-1.89212	0.0630255
ips-lsi	Welch's t-test	-1.45307	0.151907
ips-lsn	Welch's t-test	-0.244078	0.807963
ips-lss	Welch's t-test	-2.46249	0.0166591
ips-maps	Welch's t-test	-2.9611	0.00419909
ips-mfo	Welch's t-test	-1.79461	0.0777047
ips-mipr	Welch's t-test	-0.789014	0.432489
ips-mla	Welch's t-test	-1.14568	0.257153
ips-mli	Mann-Whitney U test	1822	0.964896
ips-mpps	Welch's t-test	-4.16788	8.0106e-05
ips-pgl	Welch's t-test	-0.458437	0.648436
ips-pin	Welch's t-test	-0.838213	0.405238
ips-pirt	Welch's t-test	-0.636193	0.527033
ips-pis	Welch's t-test	-1.2031	0.233004
ips-pla	Welch's t-test	-3.50477	0.000853783
ips-plp	Welch's t-test	-1.79236	0.0768222
ips-pss	Welch's t-test	-1.87519	0.0658102
ips-sfo	Welch's t-test	-0.788347	0.4339
ips-sij	Mann-Whitney U test	2027	0.340308
ips-sps	Welch's t-test	-4.3167	4.9008e-05
is-lfo	Mann-Whitney U test	1690	0.490512
is-lit	Welch's t-test	-1.27156	0.20764
is-lsi	Mann-Whitney U test	1116	0.000471627
is-lsn	Mann-Whitney U test	1411	0.0399937
is-lss	Mann-Whitney U test	1280	0.00705136
is-maps	Welch's t-test	-2.47441	0.0159798
is-mfo	Mann-Whitney U test	1679	0.457309
is-mipr	Welch's t-test	-1.07151	0.288371
is-mla	Welch's t-test	-1.47384	0.146177
is-mli	Mann-Whitney U test	1627	0.318489
is-mpps	Welch's t-test	-1.43184	0.157098
is-pgl	Welch's t-test	0.151517	0.880045
is-pin	Welch's t-test	-0.0607869	0.951688
is-pirt	Welch's t-test	0.937556	0.351363
is-pis	Mann-Whitney U test	1890	0.7767
is-pla	Welch's t-test	-3.23432	0.001967
is-plp	Mann-Whitney U test	1132	0.000630521
is-pss	Mann-Whitney U test	1498	0.103444
is-sfo	Mann-Whitney U test	1282	0.00726104
is-sij	Welch's t-test	0.44325	0.658965
is-sps	Welch's t-test	-2.78977	0.00693516
lfo-lit	Mann-Whitney U test	1694	0.502899
lfo-lsi	Mann-Whitney U test	1282	0.00726104
lfo-lsn	Mann-Whitney U test	1935	0.614491
lfo-lss	Mann-Whitney U test	1623	0.309093
lfo-maps	Welch's t-test	-2.47653	0.0164653
lfo-mfo	Welch's t-test	0.282361	0.778765
lfo-mipr	Welch's t-test	-1.81309	0.0753304
lfo-mla	Mann-Whitney U test	1703	0.531365
lfo-mli	Welch's t-test	1.2092	0.230374
lfo-mpps	Welch's t-test	-1.76429	0.0830983
lfo-pgl	Welch's t-test	-0.256033	0.798795
lfo-pin	Mann-Whitney U test	1731	0.624839
lfo-pirt	Mann-Whitney U test	1854	0.914328
lfo-pis	Mann-Whitney U test	1790	0.841096
lfo-pla	Welch's t-test	-3.36009	0.00140462
lfo-plp	Welch's t-test	-2.98136	0.00406394
lfo-pss	Welch's t-test	-2.05843	0.0434331
lfo-sfo	Welch's t-test	-2.39494	0.019932
lfo-sij	Mann-Whitney U test	2242	0.0449722
lfo-sps	Welch's t-test	-2.91505	0.00516509
lit-lsi	Mann-Whitney U test	1525	0.134562
lit-lsn	Mann-Whitney U test	1800	0.879509
lit-lss	Welch's t-test	-1.00561	0.318215
lit-maps	Mann-Whitney U test	1297	0.00902045
lit-mfo	Mann-Whitney U test	1522	0.130783
lit-mipr	Welch's t-test	-1.96988	0.0534282
lit-mla	Mann-Whitney U test	1773	0.7767
lit-mli	Mann-Whitney U test	1998	0.416938
lit-mpps	Mann-Whitney U test	1484	0.0897266
lit-pgl	Welch's t-test	0.0928346	0.926343
lit-pin	Welch's t-test	-0.249183	0.803977
lit-pirt	Mann-Whitney U test	1973	0.490512
lit-pis	Mann-Whitney U test	1871	0.848752
lit-pla	Mann-Whitney U test	1251	0.0045651
lit-plp	Mann-Whitney U test	1367	0.0232698
lit-pss	Welch's t-test	-1.7695	0.0812377
lit-sfo	Mann-Whitney U test	1417	0.0429214
lit-sij	Mann-Whitney U test	2045	0.297608
lit-sps	Mann-Whitney U test	1279	0.00694858
lsi-lsn	Mann-Whitney U test	1483	0.0888056
lsi-lss	Mann-Whitney U test	1710	0.554055
lsi-maps	Welch's t-test	-2.34561	0.0227222
lsi-mfo	Mann-Whitney U test	1696	0.509155
lsi-mipr	Welch's t-test	-1.27767	0.20656
lsi-mla	Mann-Whitney U test	1639	0.347789
lsi-mli	Welch's t-test	-0.60077	0.550018
lsi-mpps	Welch's t-test	-2.22855	0.0299552
lsi-pgl	Mann-Whitney U test	1440	0.0558758
lsi-pin	Mann-Whitney U test	1331	0.0144845
lsi-pirt	Mann-Whitney U test	1415	0.041926
lsi-pis	Mann-Whitney U test	1397	0.0338147
lsi-pla	Welch's t-test	-3.05143	0.00358431
lsi-plp	Welch's t-test	-3.91626	0.000245563
lsi-pss	Mann-Whitney U test	1176	0.00136017
lsi-sfo	Mann-Whitney U test	1401	0.0354907
lsi-sij	Welch's t-test	-0.198448	0.843293
lsi-sps	Welch's t-test	-2.80254	0.00701262
lsn-lss	Mann-Whitney U test	1546	0.16342
lsn-maps	Welch's t-test	-1.5639	0.123036
lsn-mfo	Mann-Whitney U test	1858	0.898829
lsn-mipr	Welch's t-test	0.338832	0.73593
lsn-mla	Welch's t-test	-1.36476	0.177865
lsn-mli	Mann-Whitney U test	1691	0.493593
lsn-mpps	Welch's t-test	-0.73432	0.465587
lsn-pgl	Welch's t-test	-0.805223	0.423661
lsn-pin	Welch's t-test	-1.53311	0.129727
lsn-pirt	Welch's t-test	-0.770018	0.443855
lsn-pis	Welch's t-test	-1.52719	0.130754
lsn-pla	Welch's t-test	-2.3782	0.0209088
lsn-plp	Welch's t-test	-2.78363	0.00708423
lsn-pss	Welch's t-test	-2.8109	0.0063232
lsn-sfo	Welch's t-test	-1.65575	0.102718
lsn-sij	Welch's t-test	0.101413	0.919492
lsn-sps	Welch's t-test	-2.05589	0.0442416
lss-maps	Welch's t-test	-3.17674	0.00235446
lss-mfo	Welch's t-test	-0.82373	0.413174
lss-mipr	Welch's t-test	-2.48315	0.015897
lss-mla	Welch's t-test	-0.0636155	0.949523
lss-mli	Mann-Whitney U test	1953	0.554055
lss-mpps	Welch's t-test	-3.05076	0.00329756
lss-pgl	Welch's t-test	-0.929568	0.356707
lss-pin	Welch's t-test	-1.51713	0.134245
lss-pirt	Welch's t-test	-1.0512	0.297591
lss-pis	Welch's t-test	-1.63159	0.107301
lss-pla	Welch's t-test	-3.71988	0.00045253
lss-plp	Welch's t-test	-3.69551	0.00049029
lss-pss	Welch's t-test	-2.72267	0.00838801
lss-sfo	Mann-Whitney U test	1194	0.00183975
lss-sij	Welch's t-test	0.967277	0.337335
lss-sps	Welch's t-test	-3.40961	0.00115292
maps-mfo	Welch's t-test	-2.44659	0.017691
maps-mipr	Welch's t-test	-3.47611	0.00081929
maps-mla	Welch's t-test	-1.24774	0.217713
maps-mli	Mann-Whitney U test	1747	0.681246
maps-mpps	Welch's t-test	-4.41359	4.10599e-05
maps-pgl	Welch's t-test	-0.772363	0.443299
maps-pin	Mann-Whitney U test	1558	0.181883
maps-pirt	Mann-Whitney U test	1543	0.159033
maps-pis	Mann-Whitney U test	1499	0.104484
maps-pla	Welch's t-test	-2.29109	0.0256247
maps-plp	Welch's t-test	-1.58017	0.117968
maps-pss	Welch's t-test	-2.19164	0.0325501
maps-sfo	Welch's t-test	-0.878113	0.383648
maps-sij	Mann-Whitney U test	1951	0.560625
maps-sps	Welch's t-test	-4.17188	7.64013e-05
mfo-mipr	Welch's t-test	-2.15251	0.0354958
mfo-mla	Mann-Whitney U test	1784	0.818223
mfo-mli	Mann-Whitney U test	2119	0.160486
mfo-mpps	Welch's t-test	-1.99849	0.0503281
mfo-pgl	Mann-Whitney U test	1805	0.898829
mfo-pin	Mann-Whitney U test	1747	0.681246
mfo-pirt	Mann-Whitney U test	1845	0.949312
mfo-pis	Welch's t-test	-0.414195	0.68
mfo-pla	Welch's t-test	-2.62946	0.0108699
mfo-plp	Welch's t-test	-0.926396	0.357244
mfo-pss	Welch's t-test	-1.48955	0.141622
mfo-sfo	Welch's t-test	0.351593	0.726593
mfo-sij	Mann-Whitney U test	2259	0.0367938
mfo-sps	Mann-Whitney U test	1220	0.00280983
mipr-mla	Mann-Whitney U test	1588	0.234724
mipr-mli	Welch's t-test	-0.0255308	0.979714
mipr-mpps	Mann-Whitney U test	1084	0.00025934
mipr-pgl	Welch's t-test	-0.456896	0.649539
mipr-pin	Welch's t-test	-0.688541	0.493769
mipr-pirt	Welch's t-test	-0.37597	0.708274
mipr-pis	Welch's t-test	-0.859336	0.393254
mipr-pla	Welch's t-test	-4.97153	5.22749e-06
mipr-plp	Welch's t-test	-2.82663	0.00615011
mipr-pss	Welch's t-test	-1.73648	0.0875665
mipr-sfo	Welch's t-test	-2.2502	0.0283942
mipr-sij	Mann-Whitney U test	1987	0.448478
mipr-sps	Welch's t-test	-4.67457	1.29029e-05
mla-mli	Welch's t-test	-2.32201	0.0238477
mla-mpps	Welch's t-test	-0.765237	0.447635
mla-pgl	Welch's t-test	-3.74431	0.000386433
mla-pin	Welch's t-test	-3.21722	0.00204219
mla-pirt	Welch's t-test	-2.68557	0.00933648
mla-pis	Welch's t-test	-2.51106	0.0147435
mla-pla	Welch's t-test	-0.565774	0.57401
mla-plp	Welch's t-test	-0.262808	0.793683
mla-pss	Welch's t-test	-3.7416	0.000390995
mla-sfo	Mann-Whitney U test	1632	0.330495
mla-sij	Welch's t-test	-3.5369	0.000752022
mla-sps	Welch's t-test	-0.862324	0.392437
mli-mpps	Mann-Whitney U test	1928	0.638753
mli-pgl	Welch's t-test	-1.91151	0.06059
mli-pin	Welch's t-test	-2.12906	0.0372166
mli-pirt	Welch's t-test	-1.70128	0.0934747
mli-pis	Welch's t-test	-1.90697	0.0603889
mli-pla	Welch's t-test	0.0149014	0.988166
mli-plp	Welch's t-test	0.356412	0.722827
mli-pss	Mann-Whitney U test	1097	0.000331586
mli-sfo	Mann-Whitney U test	1821	0.960999
mli-sij	Welch's t-test	0.0980522	0.922176
mli-sps	Mann-Whitney U test	1782	0.810631
mpps-pgl	Welch's t-test	0.161277	0.872493
mpps-pin	Mann-Whitney U test	1749	0.688433
mpps-pirt	Mann-Whitney U test	1805	0.898829
mpps-pis	Mann-Whitney U test	1724	0.600812
mpps-pla	Welch's t-test	-2.0939	0.0401179
mpps-plp	Welch's t-test	-0.714094	0.477161
mpps-pss	Welch's t-test	-1.42885	0.158648
mpps-sfo	Welch's t-test	-0.64084	0.524385
mpps-sij	Mann-Whitney U test	2176	0.0925355
mpps-sps	Welch's t-test	-3.34777	0.00128948
pgl-pin	Welch's t-test	0.408553	0.684138
pgl-pirt	Welch's t-test	-0.363526	0.7176
pgl-pis	Mann-Whitney U test	1884	0.799278
pgl-pla	Welch's t-test	-0.645491	0.52149
pgl-plp	Welch's t-test	-0.497434	0.621036
pgl-pss	Mann-Whitney U test	2221	0.057142
pgl-sfo	Welch's t-test	-1.11607	0.269075
pgl-sij	Welch's t-test	-3.07591	0.00323179
pgl-sps	Welch's t-test	-0.507481	0.613974
pin-pirt	Welch's t-test	-1.63082	0.107847
pin-pis	Welch's t-test	-0.616372	0.539439
pin-pla	Welch's t-test	-1.43966	0.15575
pin-plp	Welch's t-test	-1.45648	0.150689
pin-pss	Mann-Whitney U test	1356	0.0201917
pin-sfo	Mann-Whitney U test	1539	0.153324
pin-sij	Welch's t-test	-3.01417	0.00367986
pin-sps	Welch's t-test	-1.24134	0.219652
pirt-pis	Welch's t-test	-0.570505	0.570401
pirt-pla	Welch's t-test	-1.4946	0.140809
pirt-plp	Welch's t-test	-1.422	0.160606
pirt-pss	Welch's t-test	-2.97003	0.00412939
pirt-sfo	Welch's t-test	-1.46925	0.147328
pirt-sij	Welch's t-test	-2.06909	0.0425378
pirt-sps	Mann-Whitney U test	1568	0.198416
pis-pla	Welch's t-test	-1.9158	0.0602498
pis-plp	Welch's t-test	-1.87645	0.0650198
pis-pss	Mann-Whitney U test	1468	0.0758843
pis-sfo	Welch's t-test	-1.86385	0.067063
pis-sij	Mann-Whitney U test	1379	0.0270847
pis-sps	Welch's t-test	-1.75969	0.0834142
pla-plp	Welch's t-test	-0.649923	0.518042
pla-pss	Welch's t-test	-2.29086	0.0259674
pla-sfo	Mann-Whitney U test	1402	0.0359206
pla-sij	Mann-Whitney U test	2059	0.266983
pla-sps	Welch's t-test	-0.484746	0.62963
plp-pss	Welch's t-test	-2.47464	0.0164791
plp-sfo	Welch's t-test	-1.49963	0.138584
plp-sij	Welch's t-test	1.24865	0.216928
plp-sps	Welch's t-test	-0.834855	0.406364
pss-sfo	Welch's t-test	-2.64709	0.0104115
pss-sij	Welch's t-test	-4.20588	9.22318e-05
pss-sps	Welch's t-test	-2.08912	0.0414399
sfo-sij	Mann-Whitney U test	2039	0.311425
sfo-sps	Welch's t-test	-1.18666	0.240167
sij-sps	Mann-Whitney U test	2075	0.234724

## Sheet: Females left
Measurements	test	test-statistic	p-value
ai-ain	Welch's t-test	-1.17079	0.249768
ai-ais	Welch's t-test	-0.765059	0.449885
ai-ap	Welch's t-test	0.214692	0.831123
ai-as	Welch's t-test	-1.44392	0.157302
ai-asa	Welch's t-test	-1.48134	0.147982
ai-ass	Welch's t-test	-0.785479	0.437317
ai-gsn	Mann-Whitney U test	1079	0.0514385
ai-ifo	Welch's t-test	-3.14402	0.00303961
ai-iipr	Welch's t-test	-4.75041	2.01135e-05
ai-iit	Welch's t-test	-4.3387	0.000101838
ai-ips	Mann-Whitney U test	1062	0.0413207
ai-is	Welch's t-test	0.590117	0.55885
ai-lfo	Welch's t-test	0.011845	0.990619
ai-lit	Welch's t-test	-0.855497	0.398062
ai-lsi	Welch's t-test	-2.20762	0.0337338
ai-lsn	Mann-Whitney U test	1262	0.341027
ai-lss	Welch's t-test	-2.80643	0.00765524
ai-maps	Welch's t-test	-3.30986	0.00195136
ai-mfo	Welch's t-test	-2.58661	0.0133707
ai-mipr	Welch's t-test	-3.99949	0.000264043
ai-mla	Mann-Whitney U test	1379	0.752332
ai-mli	Mann-Whitney U test	1483	0.806584
ai-mpps	Welch's t-test	-2.22485	0.0313581
ai-pgl	Welch's t-test	-2.06821	0.0459847
ai-pin	Welch's t-test	-2.53437	0.0151182
ai-pirt	Welch's t-test	-1.00722	0.31995
ai-pis	Welch's t-test	-1.77102	0.0842034
ai-pla	Welch's t-test	-2.32618	0.0234267
ai-plp	Welch's t-test	-3.13121	0.00310508
ai-pss	Welch's t-test	-3.64609	0.000799334
ai-sfo	Welch's t-test	-2.50509	0.0166402
ai-sij	Welch's t-test	0.111146	0.912168
ai-sps	Welch's t-test	-3.40926	0.00148558
ain-ais	Mann-Whitney U test	1033	0.0279434
ain-ap	Welch's t-test	-0.838766	0.407388
ain-as	Mann-Whitney U test	1040	0.0307731
ain-asa	Welch's t-test	-1.00006	0.324121
ain-ass	Welch's t-test	-0.308082	0.759787
ain-gsn	Welch's t-test	-0.9652	0.341346
ain-ifo	Mann-Whitney U test	1098	0.0651207
ain-iipr	Welch's t-test	-2.52036	0.0163831
ain-iit	Welch's t-test	-2.61665	0.0129996
ain-ips	Welch's t-test	-2.48106	0.0176388
ain-is	Mann-Whitney U test	1284	0.40516
ain-lfo	Mann-Whitney U test	1112	0.0770179
ain-lit	Welch's t-test	-1.14589	0.258508
ain-lsi	Welch's t-test	-1.28389	0.206481
ain-lsn	Welch's t-test	-1.52632	0.136331
ain-lss	Welch's t-test	-0.731189	0.468776
ain-maps	Welch's t-test	-2.26565	0.0296266
ain-mfo	Welch's t-test	-1.76037	0.0857779
ain-mipr	Welch's t-test	-2.69953	0.0103546
ain-mla	Mann-Whitney U test	1566	0.486165
ain-mli	Welch's t-test	-0.661948	0.511909
ain-mpps	Mann-Whitney U test	1233	0.267033
ain-pgl	Welch's t-test	-0.370324	0.713216
ain-pin	Welch's t-test	-1.70511	0.0961656
ain-pirt	Welch's t-test	-0.693694	0.492433
ain-pis	Welch's t-test	-1.06237	0.295851
ain-pla	Welch's t-test	-0.643177	0.524132
ain-plp	Welch's t-test	-0.65753	0.514722
ain-pss	Welch's t-test	-3.1874	0.00290468
ain-sfo	Welch's t-test	-1.43738	0.159283
ain-sij	Welch's t-test	0.268199	0.790258
ain-sps	Welch's t-test	-1.72621	0.0929685
ais-ap	Mann-Whitney U test	1214	0.225016
ais-as	Welch's t-test	-1.50036	0.141671
ais-asa	Welch's t-test	0.0235414	0.98135
ais-ass	Welch's t-test	-1.0831	0.285439
ais-gsn	Welch's t-test	-1.4224	0.164326
ais-ifo	Welch's t-test	-1.46839	0.151172
ais-iipr	Mann-Whitney U test	1048	0.034305
ais-iit	Mann-Whitney U test	1003	0.0182108
ais-ips	Mann-Whitney U test	1179	0.160401
ais-is	Mann-Whitney U test	1250	0.30895
ais-lfo	Welch's t-test	-1.55014	0.129939
ais-lit	Welch's t-test	-0.960758	0.343048
ais-lsi	Welch's t-test	-0.482209	0.632433
ais-lsn	Welch's t-test	-1.28123	0.209222
ais-lss	Mann-Whitney U test	1534	0.60145
ais-maps	Mann-Whitney U test	1210	0.216808
ais-mfo	Mann-Whitney U test	1336	0.582649
ais-mipr	Mann-Whitney U test	1075	0.048888
ais-mla	Mann-Whitney U test	1366	0.699277
ais-mli	Welch's t-test	-0.488343	0.628368
ais-mpps	Mann-Whitney U test	1316	0.510322
ais-pgl	Welch's t-test	-1.25056	0.218805
ais-pin	Welch's t-test	-2.16569	0.0365278
ais-pirt	Welch's t-test	-1.02125	0.314071
ais-pis	Welch's t-test	-1.37961	0.176748
ais-pla	Welch's t-test	0.184221	0.85471
ais-plp	Welch's t-test	-0.0268869	0.978681
ais-pss	Welch's t-test	-3.69494	0.000682175
ais-sfo	Welch's t-test	-0.566708	0.574415
ais-sij	Welch's t-test	0.0890518	0.929596
ais-sps	Mann-Whitney U test	1278	0.386992
ap-as	Welch's t-test	-1.9895	0.0552428
ap-asa	Mann-Whitney U test	1193	0.184326
ap-ass	Welch's t-test	-0.43986	0.662681
ap-gsn	Mann-Whitney U test	858	0.00163148
ap-ifo	Welch's t-test	-1.96402	0.056666
ap-iipr	Welch's t-test	-3.20039	0.00257133
ap-iit	Welch's t-test	-3.11079	0.003489
ap-ips	Mann-Whitney U test	1085	0.0554722
ap-is	Welch's t-test	-2.11918	0.0398403
ap-lfo	Welch's t-test	-0.669774	0.506762
ap-lit	Welch's t-test	-0.855362	0.39653
ap-lsi	Welch's t-test	-1.91835	0.0627308
ap-lsn	Welch's t-test	-2.72421	0.00932362
ap-lss	Mann-Whitney U test	1004	0.0184797
ap-maps	Welch's t-test	-2.65639	0.0117876
ap-mfo	Welch's t-test	-2.51825	0.0152706
ap-mipr	Welch's t-test	-3.1777	0.00290799
ap-mla	Welch's t-test	-0.630957	0.531991
ap-mli	Welch's t-test	-1.16871	0.250142
ap-mpps	Welch's t-test	-1.89261	0.0660896
ap-pgl	Welch's t-test	-3.09485	0.00382253
ap-pin	Welch's t-test	-4.32929	8.17811e-05
ap-pirt	Mann-Whitney U test	1080	0.0520932
ap-pis	Welch's t-test	-2.84505	0.00705534
ap-pla	Welch's t-test	-1.3719	0.177458
ap-plp	Mann-Whitney U test	1182	0.165319
ap-pss	Welch's t-test	-5.23754	5.81267e-06
ap-sfo	Welch's t-test	-2.12841	0.0394677
ap-sij	Mann-Whitney U test	1239	0.281357
ap-sps	Welch's t-test	-2.59767	0.0136726
as-asa	Welch's t-test	-2.11684	0.0416728
as-ass	Welch's t-test	-1.72203	0.0938024
as-gsn	Welch's t-test	-2.68885	0.0110328
as-ifo	Welch's t-test	-1.2925	0.201283
as-iipr	Welch's t-test	-1.89594	0.0649872
as-iit	Welch's t-test	-2.44216	0.0188623
as-ips	Welch's t-test	-0.96125	0.341752
as-is	Welch's t-test	-0.794311	0.432114
as-lfo	Welch's t-test	-1.29589	0.201535
as-lit	Welch's t-test	-1.56014	0.125912
as-lsi	Mann-Whitney U test	1494	0.760607
as-lsn	Welch's t-test	-1.63585	0.11021
as-lss	Mann-Whitney U test	1869	0.019028
as-maps	Welch's t-test	-1.04555	0.302456
as-mfo	Welch's t-test	0.316222	0.753008
as-mipr	Welch's t-test	-1.80877	0.0768414
as-mla	Welch's t-test	-1.42871	0.161976
as-mli	Welch's t-test	-0.830811	0.411987
as-mpps	Welch's t-test	-0.0860948	0.931815
as-pgl	Welch's t-test	-1.96768	0.0571906
as-pin	Welch's t-test	-2.78371	0.0079324
as-pirt	Welch's t-test	-1.61004	0.115105
as-pis	Welch's t-test	-1.79738	0.0804411
as-pla	Welch's t-test	1.1277	0.265116
as-plp	Mann-Whitney U test	1457	0.917665
as-pss	Welch's t-test	-3.91987	0.000345315
as-sfo	Mann-Whitney U test	1581	0.436549
as-sij	Welch's t-test	-0.121527	0.904016
as-sps	Welch's t-test	-0.777344	0.441868
asa-ass	Welch's t-test	-0.494571	0.623916
asa-gsn	Welch's t-test	-2.33849	0.0256732
asa-ifo	Mann-Whitney U test	960	0.009452
asa-iipr	Welch's t-test	-3.25991	0.00240356
asa-iit	Welch's t-test	-3.53911	0.00114343
asa-ips	Welch's t-test	-2.47533	0.0173743
asa-is	Welch's t-test	-1.35212	0.185201
asa-lfo	Welch's t-test	-2.40211	0.0210915
asa-lit	Welch's t-test	-1.74625	0.0882245
asa-lsi	Mann-Whitney U test	1145	0.112126
asa-lsn	Welch's t-test	-2.23402	0.0322967
asa-lss	Mann-Whitney U test	1477	0.831958
asa-maps	Welch's t-test	-2.29986	0.0271355
asa-mfo	Welch's t-test	-1.85662	0.0696401
asa-mipr	Welch's t-test	-3.42556	0.00138796
asa-mla	Mann-Whitney U test	1382	0.764754
asa-mli	Mann-Whitney U test	1421	0.93063
asa-mpps	Welch's t-test	-1.51354	0.137711
asa-pgl	Welch's t-test	-1.82516	0.0765282
asa-pin	Welch's t-test	-3.02507	0.0042055
asa-pirt	Welch's t-test	-1.62643	0.111623
asa-pis	Welch's t-test	-1.85995	0.0713581
asa-pla	Welch's t-test	-0.260601	0.795696
asa-plp	Welch's t-test	-0.708192	0.483423
asa-pss	Welch's t-test	-4.15474	0.000182965
asa-sfo	Welch's t-test	-1.56291	0.124896
asa-sij	Welch's t-test	-0.175003	0.862185
asa-sps	Welch's t-test	-1.97184	0.0554759
ass-gsn	Welch's t-test	-1.37392	0.17834
ass-ifo	Welch's t-test	-1.69949	0.0974766
ass-iipr	Welch's t-test	-2.08024	0.0447218
ass-iit	Welch's t-test	-2.11223	0.0417909
ass-ips	Welch's t-test	-2.29936	0.0273948
ass-is	Welch's t-test	-1.38238	0.175187
ass-lfo	Welch's t-test	-1.80606	0.0791428
ass-lit	Welch's t-test	-0.884244	0.381972
ass-lsi	Welch's t-test	-1.00858	0.319069
ass-lsn	Welch's t-test	-1.44065	0.158769
ass-lss	Welch's t-test	-0.537156	0.594173
ass-maps	Welch's t-test	-2.01982	0.0512846
ass-mfo	Welch's t-test	-1.57175	0.124387
ass-mipr	Welch's t-test	-2.2646	0.0294296
ass-mla	Welch's t-test	0.936541	0.354572
ass-mli	Mann-Whitney U test	1149	0.117127
ass-mpps	Welch's t-test	-1.68997	0.0998339
ass-pgl	Welch's t-test	-0.784642	0.437617
ass-pin	Welch's t-test	-1.96442	0.0574092
ass-pirt	Welch's t-test	-1.27308	0.210396
ass-pis	Welch's t-test	-1.32309	0.195235
ass-pla	Welch's t-test	-0.841596	0.405737
ass-plp	Welch's t-test	-0.926572	0.359719
ass-pss	Welch's t-test	-3.18416	0.00305627
ass-sfo	Welch's t-test	-1.27534	0.210716
ass-sij	Welch's t-test	-0.844451	0.404646
ass-sps	Welch's t-test	-1.57981	0.123572
gsn-ifo	Mann-Whitney U test	1078	0.0507906
gsn-iipr	Mann-Whitney U test	920	0.00490985
gsn-iit	Mann-Whitney U test	971	0.0112316
gsn-ips	Welch's t-test	-3.0419	0.00417982
gsn-is	Welch's t-test	-2.879	0.00607418
gsn-lfo	Mann-Whitney U test	1126	0.0906295
gsn-lit	Welch's t-test	-1.13832	0.262423
gsn-lsi	Welch's t-test	-2.66611	0.011099
gsn-lsn	Welch's t-test	-1.96653	0.0575499
gsn-lss	Welch's t-test	-2.31803	0.0264365
gsn-maps	Welch's t-test	-2.77725	0.00878854
gsn-mfo	Mann-Whitney U test	1060	0.0402495
gsn-mipr	Welch's t-test	-3.76148	0.00053588
gsn-mla	Mann-Whitney U test	1261	0.338275
gsn-mli	Welch's t-test	-0.416413	0.67999
gsn-mpps	Welch's t-test	-1.58566	0.121692
gsn-pgl	Welch's t-test	-1.31248	0.197132
gsn-pin	Welch's t-test	-1.64438	0.107279
gsn-pirt	Welch's t-test	0.22501	0.823389
gsn-pis	Welch's t-test	-0.740575	0.464071
gsn-pla	Welch's t-test	-1.14043	0.261685
gsn-plp	Welch's t-test	-1.14506	0.260182
gsn-pss	Welch's t-test	-3.84949	0.000365071
gsn-sfo	Welch's t-test	-1.7573	0.0875576
gsn-sij	Welch's t-test	1.02525	0.312626
gsn-sps	Welch's t-test	-2.40408	0.0218604
ifo-iipr	Mann-Whitney U test	881	0.00248567
ifo-iit	Welch's t-test	-0.615564	0.541882
ifo-ips	Welch's t-test	-0.461475	0.64716
ifo-is	Mann-Whitney U test	1662	0.222944
ifo-lfo	Welch's t-test	0.944372	0.351319
ifo-lit	Welch's t-test	-3.01276	0.00456579
ifo-lsi	Mann-Whitney U test	946	0.00755291
ifo-lsn	Welch's t-test	0.141912	0.888032
ifo-lss	Welch's t-test	-3.36171	0.0015276
ifo-maps	Welch's t-test	-2.14612	0.0387148
ifo-mfo	Welch's t-test	-0.832055	0.411539
ifo-mipr	Welch's t-test	-2.49943	0.017482
ifo-mla	Welch's t-test	-1.35285	0.184447
ifo-mli	Mann-Whitney U test	1420	0.926306
ifo-mpps	Welch's t-test	-0.788744	0.43548
ifo-pgl	Welch's t-test	-1.65164	0.107455
ifo-pin	Welch's t-test	-1.53626	0.132394
ifo-pirt	Welch's t-test	-0.587744	0.560445
ifo-pis	Welch's t-test	-1.17876	0.245457
ifo-pla	Welch's t-test	-2.29753	0.0269894
ifo-plp	Mann-Whitney U test	1063	0.0418653
ifo-pss	Welch's t-test	-2.65216	0.0117075
ifo-sfo	Welch's t-test	-2.0055	0.0529112
ifo-sij	Welch's t-test	0.339882	0.736102
ifo-sps	Welch's t-test	-2.82234	0.00770407
iipr-iit	Welch's t-test	0.0347686	0.972455
iipr-ips	Welch's t-test	0.732162	0.468512
iipr-is	Welch's t-test	-0.901665	0.373241
iipr-lfo	Welch's t-test	-1.15188	0.257573
iipr-lit	Welch's t-test	-4.09087	0.000217844
iipr-lsi	Welch's t-test	-3.40479	0.00166036
iipr-lsn	Mann-Whitney U test	1105	0.0708648
iipr-lss	Welch's t-test	-3.1773	0.00307539
iipr-maps	Welch's t-test	-1.0468	0.301746
iipr-mfo	Mann-Whitney U test	1233	0.267033
iipr-mipr	Mann-Whitney U test	1419	0.921984
iipr-mla	Mann-Whitney U test	1106	0.0717183
iipr-mli	Mann-Whitney U test	1205	0.206854
iipr-mpps	Welch's t-test	-0.478087	0.635261
iipr-pgl	Welch's t-test	-2.53411	0.0156397
iipr-pin	Welch's t-test	-2.61252	0.0126308
iipr-pirt	Welch's t-test	-2.20384	0.0330697
iipr-pis	Welch's t-test	-2.33355	0.0247521
iipr-pla	Welch's t-test	-2.15073	0.0380123
iipr-plp	Welch's t-test	-2.46863	0.0186283
iipr-pss	Welch's t-test	-3.31114	0.00206746
iipr-sfo	Welch's t-test	-2.2795	0.0289509
iipr-sij	Welch's t-test	-0.870747	0.389924
iipr-sps	Welch's t-test	-2.26508	0.0288625
iit-ips	Welch's t-test	0.687109	0.49553
iit-is	Welch's t-test	-0.307941	0.760182
iit-lfo	Welch's t-test	0.238173	0.813082
iit-lit	Welch's t-test	-3.24461	0.00253123
iit-lsi	Welch's t-test	-3.62317	0.000884697
iit-lsn	Welch's t-test	-1.63649	0.110926
iit-lss	Welch's t-test	-3.81417	0.000403049
iit-maps	Mann-Whitney U test	1340	0.597668
iit-mfo	Welch's t-test	-0.284193	0.777892
iit-mipr	Welch's t-test	-0.117573	0.907052
iit-mla	Mann-Whitney U test	1060	0.0402495
iit-mli	Mann-Whitney U test	1204	0.204903
iit-mpps	Mann-Whitney U test	1536	0.593897
iit-pgl	Welch's t-test	-2.65972	0.0119151
iit-pin	Welch's t-test	-2.63999	0.012243
iit-pirt	Welch's t-test	-1.96746	0.0566475
iit-pis	Welch's t-test	-2.24175	0.0313845
iit-pla	Welch's t-test	-2.00686	0.0509037
iit-plp	Welch's t-test	-2.94409	0.00549951
iit-pss	Welch's t-test	-3.27427	0.00245686
iit-sfo	Mann-Whitney U test	1091	0.0597662
iit-sij	Welch's t-test	-0.994354	0.327462
iit-sps	Welch's t-test	-2.06842	0.0451047
ips-is	Welch's t-test	-1.42273	0.163434
ips-lfo	Mann-Whitney U test	1005	0.0187521
ips-lit	Welch's t-test	-2.6848	0.0105448
ips-lsi	Welch's t-test	-1.28583	0.206805
ips-lsn	Welch's t-test	-1.88559	0.0658605
ips-lss	Mann-Whitney U test	1090	0.059032
ips-maps	Welch's t-test	-2.96822	0.0052357
ips-mfo	Mann-Whitney U test	1446	0.965282
ips-mipr	Mann-Whitney U test	1617	0.330105
ips-mla	Welch's t-test	-2.10039	0.0421432
ips-mli	Welch's t-test	-1.67264	0.103491
ips-mpps	Welch's t-test	-4.91424	1.23636e-05
ips-pgl	Welch's t-test	-1.92381	0.062051
ips-pin	Welch's t-test	-2.24631	0.0295365
ips-pirt	Welch's t-test	-2.07707	0.043421
ips-pis	Welch's t-test	-1.98926	0.0532767
ips-pla	Welch's t-test	-3.34213	0.00213796
ips-plp	Welch's t-test	-1.72459	0.0938081
ips-pss	Welch's t-test	-2.86695	0.00670005
ips-sfo	Welch's t-test	-1.78501	0.0837237
ips-sij	Welch's t-test	-0.844676	0.403698
ips-sps	Welch's t-test	-4.28867	0.000123951
is-lfo	Welch's t-test	1.82667	0.0767292
is-lit	Welch's t-test	0.816914	0.419748
is-lsi	Welch's t-test	-0.514194	0.610357
is-lsn	Mann-Whitney U test	1741	0.0992378
is-lss	Welch's t-test	-1.14139	0.261363
is-maps	Welch's t-test	-2.0143	0.0521411
is-mfo	Welch's t-test	-0.634499	0.529872
is-mipr	Welch's t-test	-1.62323	0.113993
is-mla	Mann-Whitney U test	1222	0.242093
is-mli	Welch's t-test	-0.940702	0.352185
is-mpps	Welch's t-test	-0.662954	0.511872
is-pgl	Welch's t-test	-2.98546	0.0050586
is-pin	Mann-Whitney U test	960	0.009452
is-pirt	Welch's t-test	-1.90111	0.0652277
is-pis	Welch's t-test	-2.45006	0.0192437
is-pla	Welch's t-test	-0.786275	0.436884
is-plp	Welch's t-test	-1.25595	0.217602
is-pss	Welch's t-test	-3.89226	0.000386521
is-sfo	Mann-Whitney U test	1200	0.197236
is-sij	Welch's t-test	-0.948501	0.349592
is-sps	Welch's t-test	-2.28036	0.0289078
lfo-lit	Welch's t-test	0.345627	0.731392
lfo-lsi	Welch's t-test	1.33926	0.187569
lfo-lsn	Welch's t-test	1.15323	0.256672
lfo-lss	Welch's t-test	-3.37823	0.00168748
lfo-maps	Mann-Whitney U test	807	0.00060872
lfo-mfo	Mann-Whitney U test	1125	0.089597
lfo-mipr	Welch's t-test	-3.29158	0.00241975
lfo-mla	Welch's t-test	-1.34127	0.187535
lfo-mli	Mann-Whitney U test	1429	0.965282
lfo-mpps	Mann-Whitney U test	1018	0.022626
lfo-pgl	Welch's t-test	-1.48286	0.146534
lfo-pin	Welch's t-test	-1.34432	0.186529
lfo-pirt	Welch's t-test	-0.318343	0.751982
lfo-pis	Welch's t-test	-0.879348	0.384512
lfo-pla	Mann-Whitney U test	949	0.00792833
lfo-plp	Welch's t-test	-3.65007	0.000754223
lfo-pss	Welch's t-test	-2.68119	0.0107416
lfo-sfo	Mann-Whitney U test	837	0.00109667
lfo-sij	Welch's t-test	0.495224	0.623701
lfo-sps	Mann-Whitney U test	746	0.000170194
lit-lsi	Welch's t-test	-2.7787	0.00809226
lit-lsn	Welch's t-test	-1.61109	0.116343
lit-lss	Welch's t-test	-2.79189	0.00764893
lit-maps	Welch's t-test	-3.25663	0.00244657
lit-mfo	Welch's t-test	-3.05167	0.00414779
lit-mipr	Welch's t-test	-4.12739	0.000207276
lit-mla	Welch's t-test	-0.790925	0.433717
lit-mli	Welch's t-test	0.0285098	0.977408
lit-mpps	Mann-Whitney U test	1148	0.11586
lit-pgl	Welch's t-test	-1.88953	0.0670596
lit-pin	Mann-Whitney U test	1086	0.0561695
lit-pirt	Welch's t-test	-0.504472	0.617461
lit-pis	Mann-Whitney U test	1233	0.267033
lit-pla	Welch's t-test	-2.08128	0.0431569
lit-plp	Welch's t-test	-2.28788	0.0276693
lit-pss	Welch's t-test	-3.19553	0.00286071
lit-sfo	Welch's t-test	-2.52331	0.0157183
lit-sij	Welch's t-test	0.0737795	0.941619
lit-sps	Welch's t-test	-3.27012	0.00236598
lsi-lsn	Welch's t-test	-2.07237	0.0457741
lsi-lss	Mann-Whitney U test	1146	0.11336
lsi-maps	Welch's t-test	-1.83796	0.0748484
lsi-mfo	Welch's t-test	-1.04312	0.303849
lsi-mipr	Welch's t-test	-3.08923	0.00389361
lsi-mla	Mann-Whitney U test	1262	0.341027
lsi-mli	Mann-Whitney U test	1480	0.819247
lsi-mpps	Welch's t-test	-0.811878	0.42222
lsi-pgl	Welch's t-test	-2.27687	0.0282663
lsi-pin	Welch's t-test	-2.89323	0.00577923
lsi-pirt	Welch's t-test	-1.55324	0.128207
lsi-pis	Welch's t-test	-2.06176	0.0456179
lsi-pla	Welch's t-test	-0.53584	0.594728
lsi-plp	Mann-Whitney U test	1175	0.154016
lsi-pss	Welch's t-test	-4.1254	0.000158202
lsi-sfo	Welch's t-test	-0.817435	0.418994
lsi-sij	Welch's t-test	0.0725022	0.942604
lsi-sps	Welch's t-test	-1.96497	0.0573969
lsn-lss	Welch's t-test	-2.27847	0.0286943
lsn-maps	Welch's t-test	-2.61333	0.0127285
lsn-mfo	Mann-Whitney U test	1212	0.220885
lsn-mipr	Welch's t-test	-2.6162	0.0131235
lsn-mla	Mann-Whitney U test	1180	0.162028
lsn-mli	Mann-Whitney U test	1342	0.605243
lsn-mpps	Welch's t-test	-1.16937	0.249038
lsn-pgl	Welch's t-test	-2.12728	0.0412109
lsn-pin	Welch's t-test	-2.04275	0.049195
lsn-pirt	Mann-Whitney U test	1242	0.288711
lsn-pis	Welch's t-test	-1.68935	0.0999059
lsn-pla	Welch's t-test	-1.46298	0.151178
lsn-plp	Mann-Whitney U test	1143	0.109689
lsn-pss	Welch's t-test	-3.00386	0.0049831
lsn-sfo	Welch's t-test	-1.55625	0.12859
lsn-sij	Welch's t-test	-0.302462	0.764455
lsn-sps	Welch's t-test	-2.7358	0.00945882
lss-maps	Welch's t-test	-2.38851	0.0226333
lss-mfo	Welch's t-test	-2.19002	0.034176
lss-mipr	Welch's t-test	-3.75919	0.000574829
lss-mla	Mann-Whitney U test	1458	0.913349
lss-mli	Welch's t-test	-0.150234	0.881519
lss-mpps	Mann-Whitney U test	1232	0.264695
lss-pgl	Welch's t-test	-1.64232	0.10897
lss-pin	Welch's t-test	-2.51232	0.0159727
lss-pirt	Welch's t-test	-1.59988	0.116419
lss-pis	Welch's t-test	-1.86087	0.0701391
lss-pla	Mann-Whitney U test	1481	0.815021
lss-plp	Mann-Whitney U test	1203	0.202966
lss-pss	Welch's t-test	-3.97619	0.000276934
lss-sfo	Welch's t-test	-2.12952	0.0387511
lss-sij	Welch's t-test	0.389369	0.699444
lss-sps	Welch's t-test	-2.19378	0.0349873
maps-mfo	Welch's t-test	-1.80422	0.079703
maps-mipr	Welch's t-test	-1.27813	0.209843
maps-mla	Mann-Whitney U test	1175	0.154016
maps-mli	Welch's t-test	-1.55082	0.130606
maps-mpps	Welch's t-test	-4.70346	2.48995e-05
maps-pgl	Welch's t-test	-1.54279	0.13192
maps-pin	Welch's t-test	-2.06304	0.0454931
maps-pirt	Welch's t-test	-2.03541	0.0480662
maps-pis	Welch's t-test	-1.86432	0.0699644
maps-pla	Welch's t-test	-2.85023	0.00747155
maps-plp	Mann-Whitney U test	1274	0.37516
maps-pss	Welch's t-test	-2.66028	0.011597
maps-sfo	Welch's t-test	-1.7618	0.0880842
maps-sij	Welch's t-test	-0.672175	0.505948
maps-sps	Welch's t-test	-3.99888	0.000243085
mfo-mipr	Mann-Whitney U test	1049	0.03477
mfo-mla	Mann-Whitney U test	1261	0.338275
mfo-mli	Mann-Whitney U test	1398	0.831958
mfo-mpps	Welch's t-test	-0.266378	0.791526
mfo-pgl	Welch's t-test	-1.59489	0.118669
mfo-pin	Welch's t-test	-1.80894	0.0772198
mfo-pirt	Welch's t-test	-1.2251	0.22747
mfo-pis	Welch's t-test	-1.50625	0.139602
mfo-pla	Welch's t-test	-1.614	0.115584
mfo-plp	Mann-Whitney U test	1264	0.346573
mfo-pss	Welch's t-test	-2.84013	0.00705551
mfo-sfo	Welch's t-test	-1.13121	0.265438
mfo-sij	Welch's t-test	0.225414	0.822899
mfo-sps	Welch's t-test	-2.82052	0.00760344
mipr-mla	Welch's t-test	-2.18691	0.0347822
mipr-mli	Mann-Whitney U test	1155	0.124955
mipr-mpps	Mann-Whitney U test	1217	0.231317
mipr-pgl	Welch's t-test	-2.58592	0.013582
mipr-pin	Welch's t-test	-2.88919	0.00593478
mipr-pirt	Welch's t-test	-2.44571	0.0185234
mipr-pis	Welch's t-test	-2.54791	0.0145071
mipr-pla	Mann-Whitney U test	958	0.00915692
mipr-plp	Welch's t-test	-2.27944	0.0286872
mipr-pss	Welch's t-test	-3.63536	0.000770467
mipr-sfo	Mann-Whitney U test	874	0.00219009
mipr-sij	Welch's t-test	-1.0972	0.279541
mipr-sps	Welch's t-test	-2.55731	0.0151009
mla-mli	Welch's t-test	-1.90497	0.064436
mla-mpps	Welch's t-test	-1.28221	0.207597
mla-pgl	Welch's t-test	-1.5092	0.140457
mla-pin	Welch's t-test	-2.37551	0.0236987
mla-pirt	Welch's t-test	-1.72446	0.0936669
mla-pis	Welch's t-test	-1.6304	0.113607
mla-pla	Welch's t-test	-0.35213	0.72669
mla-plp	Mann-Whitney U test	1457	0.917665
mla-pss	Mann-Whitney U test	906	0.00386395
mla-sfo	Welch's t-test	-0.889168	0.379604
mla-sij	Welch's t-test	-2.11164	0.0426783
mla-sps	Welch's t-test	-1.33199	0.191098
mli-mpps	Welch's t-test	-0.551583	0.584971
mli-pgl	Welch's t-test	-1.34654	0.187185
mli-pin	Welch's t-test	-1.92385	0.061528
mli-pirt	Mann-Whitney U test	1359	0.671287
mli-pis	Welch's t-test	-1.1265	0.267387
mli-pla	Welch's t-test	-0.0117133	0.990727
mli-plp	Mann-Whitney U test	1459	0.909034
mli-pss	Welch's t-test	-3.4594	0.00141942
mli-sfo	Welch's t-test	-0.14639	0.884476
mli-sij	Welch's t-test	0.478347	0.63559
mli-sps	Welch's t-test	-1.27644	0.210791
mpps-pgl	Welch's t-test	-0.645102	0.523034
mpps-pin	Welch's t-test	-0.906354	0.370062
mpps-pirt	Welch's t-test	-0.747133	0.459341
mpps-pis	Mann-Whitney U test	1287	0.414432
mpps-pla	Welch's t-test	-1.87355	0.0697176
mpps-plp	Mann-Whitney U test	1394	0.815021
mpps-pss	Welch's t-test	-1.81124	0.0783014
mpps-sfo	Welch's t-test	-0.499464	0.620882
mpps-sij	Welch's t-test	0.485282	0.630494
mpps-sps	Welch's t-test	-3.86377	0.000470077
pgl-pin	Welch's t-test	-1.37039	0.178811
pgl-pirt	Welch's t-test	-1.5845	0.122625
pgl-pis	Mann-Whitney U test	1220	0.237741
pgl-pla	Welch's t-test	-0.327859	0.744955
pgl-plp	Welch's t-test	-0.481936	0.632817
pgl-pss	Welch's t-test	-1.23543	0.22084
pgl-sfo	Welch's t-test	-0.969142	0.338779
pgl-sij	Welch's t-test	-2.19028	0.0355828
pgl-sps	Welch's t-test	-0.982531	0.332648
pin-pirt	Welch's t-test	-1.53837	0.134373
pin-pis	Welch's t-test	-0.614177	0.543024
pin-pla	Welch's t-test	-1.00937	0.31896
pin-plp	Welch's t-test	-1.12569	0.267791
pin-pss	Mann-Whitney U test	1017	0.022305
pin-sfo	Welch's t-test	-1.48655	0.14482
pin-sij	Welch's t-test	-2.00031	0.0533308
pin-sps	Welch's t-test	-1.68968	0.0989172
pirt-pis	Welch's t-test	-0.952182	0.348544
pirt-pla	Welch's t-test	-0.52452	0.602979
pirt-plp	Welch's t-test	-0.570522	0.571951
pirt-pss	Welch's t-test	-3.21716	0.00271671
pirt-sfo	Welch's t-test	-0.832041	0.410243
pirt-sij	Welch's t-test	-0.458625	0.649348
pirt-sps	Welch's t-test	-1.8127	0.076845
pis-pla	Mann-Whitney U test	1286	0.411328
pis-plp	Welch's t-test	-0.885706	0.382165
pis-pss	Mann-Whitney U test	1063	0.0418653
pis-sfo	Welch's t-test	-1.12749	0.266472
pis-sij	Welch's t-test	-1.1605	0.253211
pis-sps	Mann-Whitney U test	1178	0.158786
pla-plp	Welch's t-test	0.101829	0.919476
pla-pss	Welch's t-test	-1.9803	0.055498
pla-sfo	Welch's t-test	0.114898	0.909113
pla-sij	Welch's t-test	0.867622	0.391999
pla-sps	Welch's t-test	-2.1685	0.0369058
plp-pss	Welch's t-test	-2.1739	0.0366872
plp-sfo	Welch's t-test	-0.412383	0.682681
plp-sij	Mann-Whitney U test	1639	0.274131
plp-sps	Welch's t-test	-1.0903	0.283788
pss-sfo	Welch's t-test	-2.63462	0.0120036
pss-sij	Welch's t-test	-4.53284	4.86613e-05
pss-sps	Welch's t-test	-2.35536	0.0241165
sfo-sij	Welch's t-test	0.718875	0.477275
sfo-sps	Welch's t-test	-1.6095	0.117061
sij-sps	Welch's t-test	-0.245272	0.807746

## Sheet: Males right
Measurements	test	test-statistic	p-value
ai-ain	Welch's t-test	-1.17317	0.245494
ai-ais	Welch's t-test	-0.655715	0.514529
ai-ap	Welch's t-test	-1.04602	0.29844
ai-as	Mann-Whitney U test	1498	0.103444
ai-asa	Mann-Whitney U test	1412	0.0404695
ai-ass	Welch's t-test	-0.498432	0.620095
ai-gsn	Mann-Whitney U test	1381	0.0277704
ai-ifo	Welch's t-test	-1.58624	0.116966
ai-iipr	Welch's t-test	-3.18424	0.00211115
ai-iit	Welch's t-test	-3.93551	0.000196152
ai-ips	Welch's t-test	-1.49565	0.13952
ai-is	Welch's t-test	-2.87678	0.00506879
ai-lfo	Mann-Whitney U test	1440	0.0558758
ai-lit	Mann-Whitney U test	1843	0.957102
ai-lsi	Mann-Whitney U test	1418	0.0434266
ai-lsn	Mann-Whitney U test	1577	0.214211
ai-lss	Mann-Whitney U test	1515	0.122286
ai-maps	Welch's t-test	-2.74944	0.0077867
ai-mfo	Mann-Whitney U test	1472	0.07917
ai-mipr	Welch's t-test	-1.74856	0.0851777
ai-mla	Welch's t-test	-0.132584	0.895007
ai-mli	Mann-Whitney U test	1688	0.48438
ai-mpps	Welch's t-test	-2.33708	0.0224992
ai-pgl	Welch's t-test	-0.602729	0.549301
ai-pin	Mann-Whitney U test	1641	0.352834
ai-pirt	Mann-Whitney U test	1429	0.0493224
ai-pis	Mann-Whitney U test	1757	0.717455
ai-pla	Welch's t-test	-2.22978	0.0295694
ai-plp	Welch's t-test	-3.22658	0.00199103
ai-pss	Welch's t-test	-2.18339	0.0327388
ai-sfo	Welch's t-test	-3.08402	0.00301821
ai-sij	Welch's t-test	0.325411	0.74605
ai-sps	Welch's t-test	-2.69123	0.00907512
ain-ais	Welch's t-test	-1.79695	0.0760859
ain-ap	Welch's t-test	-1.62498	0.1095
ain-as	Welch's t-test	-0.532577	0.596039
ain-asa	Welch's t-test	-0.334126	0.739364
ain-ass	Welch's t-test	0.305014	0.761371
ain-gsn	Welch's t-test	-3.47816	0.000900248
ain-ifo	Welch's t-test	-1.57549	0.120648
ain-iipr	Welch's t-test	-2.34597	0.0223499
ain-iit	Welch's t-test	-2.59564	0.0120213
ain-ips	Mann-Whitney U test	1352	0.019164
ain-is	Mann-Whitney U test	1267	0.00581599
ain-lfo	Welch's t-test	-1.2831	0.204696
ain-lit	Welch's t-test	-0.215012	0.830523
ain-lsi	Welch's t-test	-1.37401	0.17474
ain-lsn	Welch's t-test	-1.94832	0.0565542
ain-lss	Welch's t-test	-0.908926	0.367391
ain-maps	Mann-Whitney U test	1340	0.01635
ain-mfo	Welch's t-test	-1.1399	0.259188
ain-mipr	Welch's t-test	-2.06023	0.0440716
ain-mla	Welch's t-test	1.05981	0.292918
ain-mli	Mann-Whitney U test	1311	0.0109963
ain-mpps	Mann-Whitney U test	1404	0.0367938
ain-pgl	Mann-Whitney U test	1441	0.0565059
ain-pin	Welch's t-test	-2.29224	0.0252703
ain-pirt	Welch's t-test	-3.30206	0.00157848
ain-pis	Welch's t-test	-1.41994	0.160091
ain-pla	Welch's t-test	-1.05687	0.29511
ain-plp	Welch's t-test	-1.93312	0.0576008
ain-pss	Welch's t-test	-3.33124	0.00147345
ain-sfo	Welch's t-test	-2.14353	0.0361646
ain-sij	Welch's t-test	-0.878498	0.382967
ain-sps	Welch's t-test	-1.61684	0.111581
ais-ap	Welch's t-test	-2.06612	0.0423938
ais-as	Welch's t-test	0.564764	0.574253
ais-asa	Welch's t-test	0.706877	0.482016
ais-ass	Welch's t-test	-0.389614	0.697922
ais-gsn	Welch's t-test	-3.66865	0.000463362
ais-ifo	Welch's t-test	-1.13415	0.26176
ais-iipr	Welch's t-test	-1.98851	0.0515242
ais-iit	Welch's t-test	-2.25558	0.0281016
ais-ips	Welch's t-test	-1.67294	0.10052
ais-is	Welch's t-test	-2.41023	0.0188462
ais-lfo	Welch's t-test	-0.740807	0.461981
ais-lit	Welch's t-test	0.0560369	0.955517
ais-lsi	Welch's t-test	-0.598403	0.55193
ais-lsn	Welch's t-test	-1.74147	0.0870103
ais-lss	Welch's t-test	-0.120718	0.90439
ais-maps	Welch's t-test	-1.86122	0.0685561
ais-mfo	Welch's t-test	-0.542153	0.590112
ais-mipr	Welch's t-test	-1.6485	0.105233
ais-mla	Welch's t-test	-0.230584	0.818302
ais-mli	Welch's t-test	-1.73283	0.088121
ais-mpps	Welch's t-test	-1.44244	0.155491
ais-pgl	Welch's t-test	-2.03487	0.0461398
ais-pin	Welch's t-test	-2.26571	0.0267693
ais-pirt	Welch's t-test	-3.15926	0.00239668
ais-pis	Welch's t-test	-1.39365	0.167597
ais-pla	Welch's t-test	-0.605158	0.547709
ais-plp	Mann-Whitney U test	1408	0.0385945
ais-pss	Welch's t-test	-3.43563	0.00104443
ais-sfo	Welch's t-test	-1.65854	0.102799
ais-sij	Welch's t-test	-0.380451	0.704883
ais-sps	Welch's t-test	-1.23322	0.223284
ap-as	Welch's t-test	-2.37574	0.0206068
ap-asa	Welch's t-test	-3.50386	0.000835756
ap-ass	Welch's t-test	-1.0232	0.310255
ap-gsn	Mann-Whitney U test	1107	0.000399544
ap-ifo	Welch's t-test	-1.6507	0.103114
ap-iipr	Mann-Whitney U test	1309	0.0106923
ap-iit	Welch's t-test	-2.93683	0.00443707
ap-ips	Welch's t-test	-2.51489	0.0143896
ap-is	Welch's t-test	-3.45825	0.000908986
ap-lfo	Mann-Whitney U test	1239	0.00379279
ap-lit	Mann-Whitney U test	1953	0.554055
ap-lsi	Mann-Whitney U test	1225	0.003043
ap-lsn	Mann-Whitney U test	1384	0.0288269
ap-lss	Welch's t-test	-3.76289	0.000342573
ap-maps	Welch's t-test	-3.4702	0.000979015
ap-mfo	Welch's t-test	-2.09901	0.039894
ap-mipr	Welch's t-test	-2.32466	0.0233159
ap-mla	Welch's t-test	-0.140285	0.888941
ap-mli	Mann-Whitney U test	1262	0.00539536
ap-mpps	Welch's t-test	-3.04083	0.00351247
ap-pgl	Welch's t-test	-1.17369	0.246239
ap-pin	Mann-Whitney U test	1449	0.061763
ap-pirt	Welch's t-test	-2.90971	0.00503267
ap-pis	Mann-Whitney U test	1663	0.411347
ap-pla	Welch's t-test	-2.8516	0.00609033
ap-plp	Welch's t-test	-4.52337	2.5117e-05
ap-pss	Welch's t-test	-2.83356	0.00624645
ap-sfo	Mann-Whitney U test	999	4.73151e-05
ap-sij	Welch's t-test	-1.32891	0.188977
ap-sps	Welch's t-test	-3.38782	0.00127681
as-asa	Welch's t-test	0.366414	0.71526
as-ass	Welch's t-test	0.0425872	0.966157
as-gsn	Mann-Whitney U test	1293	0.00851746
as-ifo	Welch's t-test	-2.24537	0.0280487
as-iipr	Welch's t-test	-3.1088	0.00271196
as-iit	Welch's t-test	-3.16868	0.00238013
as-ips	Welch's t-test	-2.97967	0.00409352
as-is	Welch's t-test	-3.21224	0.00195296
as-lfo	Welch's t-test	-1.78574	0.0789342
as-lit	Welch's t-test	-0.145856	0.884506
as-lsi	Mann-Whitney U test	1566	0.195024
as-lsn	Welch's t-test	-2.22439	0.0295583
as-lss	Welch's t-test	-0.982854	0.329264
as-maps	Welch's t-test	-3.36717	0.00133235
as-mfo	Welch's t-test	-1.78961	0.0785741
as-mipr	Welch's t-test	-2.85024	0.0058068
as-mla	Mann-Whitney U test	1848	0.937637
as-mli	Mann-Whitney U test	1707	0.544273
as-mpps	Welch's t-test	-3.16222	0.0024206
as-pgl	Welch's t-test	-0.87029	0.388
as-pin	Welch's t-test	-1.46441	0.148071
as-pirt	Mann-Whitney U test	1393	0.0322068
as-pis	Welch's t-test	-0.941063	0.349939
as-pla	Welch's t-test	-2.41436	0.0187055
as-plp	Mann-Whitney U test	717	5.10833e-08
as-pss	Welch's t-test	-2.57924	0.0123096
as-sfo	Mann-Whitney U test	1082	0.000249634
as-sij	Welch's t-test	0.873428	0.386134
as-sps	Welch's t-test	-2.86036	0.00590246
asa-ass	Welch's t-test	0.456517	0.649539
asa-gsn	Mann-Whitney U test	1006	5.47704e-05
asa-ifo	Welch's t-test	-2.35136	0.0219179
asa-iipr	Welch's t-test	-3.23622	0.00194979
asa-iit	Welch's t-test	-3.62287	0.000592493
asa-ips	Welch's t-test	-2.36083	0.0220469
asa-is	Mann-Whitney U test	1087	0.000274566
asa-lfo	Welch's t-test	-2.19977	0.031374
asa-lit	Mann-Whitney U test	1686	0.47829
asa-lsi	Mann-Whitney U test	1390	0.0310443
asa-lsn	Mann-Whitney U test	1228	0.00319123
asa-lss	Welch's t-test	-1.06858	0.289701
asa-maps	Welch's t-test	-2.60014	0.0122188
asa-mfo	Welch's t-test	-1.52496	0.133065
asa-mipr	Mann-Whitney U test	1300	0.00941493
asa-mla	Welch's t-test	0.378977	0.706018
asa-mli	Welch's t-test	-1.49076	0.140999
asa-mpps	Welch's t-test	-2.31528	0.0247497
asa-pgl	Welch's t-test	-1.60627	0.113989
asa-pin	Welch's t-test	-2.33148	0.0228264
asa-pirt	Welch's t-test	-3.29674	0.00160708
asa-pis	Welch's t-test	-1.62818	0.107833
asa-pla	Welch's t-test	-1.5128	0.136532
asa-plp	Mann-Whitney U test	1138	0.000702008
asa-pss	Welch's t-test	-3.39582	0.00118672
asa-sfo	Welch's t-test	-3.16566	0.00244421
asa-sij	Welch's t-test	-0.360646	0.71964
asa-sps	Welch's t-test	-2.01842	0.0490785
ass-gsn	Mann-Whitney U test	1142	0.000753776
ass-ifo	Welch's t-test	-1.02737	0.308734
ass-iipr	Welch's t-test	-1.68039	0.0982448
ass-iit	Welch's t-test	-1.9335	0.0582473
ass-ips	Welch's t-test	-1.6903	0.0963982
ass-is	Mann-Whitney U test	1272	0.00626596
ass-lfo	Welch's t-test	-0.799575	0.427173
ass-lit	Mann-Whitney U test	1760	0.728447
ass-lsi	Welch's t-test	-0.683996	0.496641
ass-lsn	Welch's t-test	-1.67844	0.0988002
ass-lss	Welch's t-test	-0.31913	0.750826
ass-maps	Welch's t-test	-1.74234	0.0866488
ass-mfo	Mann-Whitney U test	1647	0.368245
ass-mipr	Welch's t-test	-1.53866	0.129414
ass-mla	Welch's t-test	0.242243	0.809231
ass-mli	Welch's t-test	-2.82531	0.00631136
ass-mpps	Welch's t-test	-1.4059	0.1651
ass-pgl	Welch's t-test	-2.54817	0.0131466
ass-pin	Welch's t-test	-2.68121	0.0093491
ass-pirt	Welch's t-test	-3.50728	0.00081704
ass-pis	Welch's t-test	-1.72675	0.088963
ass-pla	Welch's t-test	-0.618633	0.538457
ass-plp	Welch's t-test	-1.42021	0.159897
ass-pss	Welch's t-test	-3.63587	0.000573722
ass-sfo	Welch's t-test	-1.32655	0.189204
ass-sij	Welch's t-test	-1.8651	0.0666903
ass-sps	Welch's t-test	-1.15223	0.25385
gsn-ifo	Mann-Whitney U test	1632	0.330495
gsn-iipr	Mann-Whitney U test	1476	0.0825705
gsn-iit	Welch's t-test	-2.1206	0.0385458
gsn-ips	Mann-Whitney U test	1606	0.27122
gsn-is	Welch's t-test	-1.07893	0.284479
gsn-lfo	Mann-Whitney U test	1559	0.183489
gsn-lit	Mann-Whitney U test	1921	0.663408
gsn-lsi	Mann-Whitney U test	1161	0.00105168
gsn-lsn	Welch's t-test	-1.51859	0.133683
gsn-lss	Mann-Whitney U test	1209	0.00235323
gsn-maps	Mann-Whitney U test	1412	0.0404695
gsn-mfo	Mann-Whitney U test	1626	0.316123
gsn-mipr	Mann-Whitney U test	1529	0.139732
gsn-mla	Welch's t-test	-2.35834	0.0217948
gsn-mli	Mann-Whitney U test	1273	0.00635963
gsn-mpps	Welch's t-test	-1.03137	0.306943
gsn-pgl	Welch's t-test	0.366275	0.715557
gsn-pin	Welch's t-test	0.205401	0.837873
gsn-pirt	Welch's t-test	-0.997715	0.321998
gsn-pis	Welch's t-test	0.93831	0.351031
gsn-pla	Mann-Whitney U test	1495	0.100372
gsn-plp	Welch's t-test	-2.31427	0.0238471
gsn-pss	Welch's t-test	-1.85746	0.0678611
gsn-sfo	Welch's t-test	-2.35714	0.0216166
gsn-sij	Mann-Whitney U test	1609	0.277662
gsn-sps	Mann-Whitney U test	1465	0.0734937
ifo-iipr	Mann-Whitney U test	1181	0.00148028
ifo-iit	Welch's t-test	-1.38491	0.170932
ifo-ips	Welch's t-test	-0.511558	0.610759
ifo-is	Welch's t-test	0.081667	0.935153
ifo-lfo	Welch's t-test	-0.883856	0.380147
ifo-lit	Mann-Whitney U test	1413	0.0409502
ifo-lsi	Mann-Whitney U test	1535	0.147771
ifo-lsn	Mann-Whitney U test	2135	0.138425
ifo-lss	Welch's t-test	-1.874	0.0658617
ifo-maps	Welch's t-test	-2.52971	0.0141532
ifo-mfo	Mann-Whitney U test	1535	0.147771
ifo-mipr	Welch's t-test	-1.14584	0.256461
ifo-mla	Mann-Whitney U test	1656	0.392133
ifo-mli	Welch's t-test	0.410786	0.682726
ifo-mpps	Welch's t-test	-1.97384	0.0530286
ifo-pgl	Mann-Whitney U test	1728	0.614491
ifo-pin	Welch's t-test	0.089166	0.929228
ifo-pirt	Welch's t-test	0.0217223	0.982742
ifo-pis	Welch's t-test	0.231142	0.817912
ifo-pla	Mann-Whitney U test	1275	0.00655075
ifo-plp	Mann-Whitney U test	1381	0.0277704
ifo-pss	Welch's t-test	-1.22481	0.225101
ifo-sfo	Mann-Whitney U test	1293	0.00851746
ifo-sij	Welch's t-test	1.04304	0.301442
ifo-sps	Welch's t-test	-2.90465	0.0051264
iipr-iit	Welch's t-test	0.352889	0.725345
iipr-ips	Welch's t-test	0.368019	0.713879
iipr-is	Welch's t-test	-0.784771	0.435587
iipr-lfo	Welch's t-test	-2.61582	0.0111287
iipr-lit	Welch's t-test	-3.08006	0.00306107
iipr-lsi	Welch's t-test	-2.32264	0.0231485
iipr-lsn	Mann-Whitney U test	1782	0.810631
iipr-lss	Welch's t-test	-2.60945	0.0112312
iipr-maps	Welch's t-test	-1.99354	0.0500164
iipr-mfo	Mann-Whitney U test	1512	0.118779
iipr-mipr	Mann-Whitney U test	1999	0.414137
iipr-mla	Mann-Whitney U test	1509	0.115351
iipr-mli	Mann-Whitney U test	1655	0.389433
iipr-mpps	Welch's t-test	-1.97576	0.0522592
iipr-pgl	Welch's t-test	-0.339805	0.735322
iipr-pin	Welch's t-test	-0.378577	0.706311
iipr-pirt	Welch's t-test	-0.646393	0.520606
iipr-pis	Welch's t-test	-0.387278	0.699855
iipr-pla	Mann-Whitney U test	1123	0.00053589
iipr-plp	Welch's t-test	-2.18413	0.0328293
iipr-pss	Welch's t-test	-1.40872	0.163878
iipr-sfo	Welch's t-test	-2.53784	0.0136265
iipr-sij	Mann-Whitney U test	1853	0.918208
iipr-sps	Welch's t-test	-3.0706	0.00300508
iit-ips	Welch's t-test	0.461576	0.645958
iit-is	Welch's t-test	-1.41626	0.16182
iit-lfo	Welch's t-test	-2.13319	0.0374147
iit-lit	Welch's t-test	-4.35273	4.96405e-05
iit-lsi	Welch's t-test	-3.32019	0.00146982
iit-lsn	Welch's t-test	-0.553452	0.581958
iit-lss	Welch's t-test	-2.6775	0.00955885
iit-maps	Mann-Whitney U test	1558	0.181883
iit-mfo	Welch's t-test	-0.830837	0.40997
iit-mipr	Welch's t-test	0.688274	0.493752
iit-mla	Welch's t-test	-1.60397	0.114476
iit-mli	Welch's t-test	-1.00892	0.317136
iit-mpps	Mann-Whitney U test	1570	0.20185
iit-pgl	Welch's t-test	-0.827848	0.411365
iit-pin	Welch's t-test	-0.884565	0.379783
iit-pirt	Welch's t-test	-1.15789	0.251813
iit-pis	Welch's t-test	-0.902293	0.370344
iit-pla	Welch's t-test	-2.58197	0.0125559
iit-plp	Welch's t-test	-2.77454	0.00752604
iit-pss	Welch's t-test	-1.92824	0.0582302
iit-sfo	Welch's t-test	-2.50563	0.0152033
iit-sij	Welch's t-test	-0.607819	0.545776
iit-sps	Mann-Whitney U test	1385	0.0291867
ips-is	Welch's t-test	-0.334501	0.73904
ips-lfo	Welch's t-test	-0.779539	0.439007
ips-lit	Welch's t-test	-1.26484	0.210852
ips-lsi	Welch's t-test	-0.910795	0.366446
ips-lsn	Mann-Whitney U test	1904	0.724776
ips-lss	Welch's t-test	-2.33533	0.0227974
ips-maps	Welch's t-test	-4.04562	0.000135115
ips-mfo	Welch's t-test	-0.868402	0.388552
ips-mipr	Welch's t-test	-0.774822	0.44133
ips-mla	Welch's t-test	-1.22901	0.224493
ips-mli	Welch's t-test	0.0380085	0.969817
ips-mpps	Welch's t-test	-3.58516	0.000615885
ips-pgl	Welch's t-test	-0.048131	0.961791
ips-pin	Mann-Whitney U test	1774	0.780451
ips-pirt	Mann-Whitney U test	1704	0.534577
ips-pis	Welch's t-test	-0.251325	0.802416
ips-pla	Welch's t-test	-3.88489	0.000259275
ips-plp	Welch's t-test	-0.84505	0.401023
ips-pss	Welch's t-test	-1.16573	0.248267
ips-sfo	Welch's t-test	-0.873081	0.386219
ips-sij	Mann-Whitney U test	2017	0.365648
ips-sps	Welch's t-test	-4.66427	1.18332e-05
is-lfo	Mann-Whitney U test	1588	0.234724
is-lit	Mann-Whitney U test	1491	0.0963902
is-lsi	Mann-Whitney U test	1077	0.000226837
is-lsn	Mann-Whitney U test	1538	0.151921
is-lss	Mann-Whitney U test	1214	0.00255163
is-maps	Mann-Whitney U test	1403	0.036355
is-mfo	Mann-Whitney U test	1615	0.290855
is-mipr	Welch's t-test	-0.720845	0.473993
is-mla	Welch's t-test	-1.62751	0.109094
is-mli	Mann-Whitney U test	1548	0.166395
is-mpps	Mann-Whitney U test	1622	0.306773
is-pgl	Mann-Whitney U test	1710	0.554055
is-pin	Welch's t-test	-0.0286475	0.977224
is-pirt	Welch's t-test	0.0383951	0.96949
is-pis	Mann-Whitney U test	1856	0.906574
is-pla	Mann-Whitney U test	1396	0.0334064
is-plp	Mann-Whitney U test	1211	0.00243083
is-pss	Welch's t-test	-1.62262	0.108916
is-sfo	Mann-Whitney U test	1317	0.0119547
is-sij	Welch's t-test	-0.360333	0.719777
is-sps	Mann-Whitney U test	1354	0.019672
lfo-lit	Mann-Whitney U test	1699	0.518613
lfo-lsi	Mann-Whitney U test	1405	0.0372371
lfo-lsn	Welch's t-test	-0.443865	0.658534
lfo-lss	Welch's t-test	-1.6641	0.101113
lfo-maps	Welch's t-test	-2.04486	0.0461415
lfo-mfo	Welch's t-test	-0.110467	0.912457
lfo-mipr	Welch's t-test	-1.73795	0.0878321
lfo-mla	Welch's t-test	-0.519932	0.605218
lfo-mli	Mann-Whitney U test	1931	0.628305
lfo-mpps	Welch's t-test	-1.324	0.191293
lfo-pgl	Welch's t-test	-0.0220549	0.982483
lfo-pin	Welch's t-test	-0.325575	0.745757
lfo-pirt	Welch's t-test	-0.691606	0.491691
lfo-pis	Welch's t-test	-0.0299131	0.976225
lfo-pla	Welch's t-test	-1.67501	0.0998364
lfo-plp	Welch's t-test	-1.38462	0.171348
lfo-pss	Welch's t-test	-1.67763	0.0980906
lfo-sfo	Welch's t-test	-1.62627	0.109871
lfo-sij	Welch's t-test	1.70436	0.0937157
lfo-sps	Welch's t-test	-2.09589	0.0407951
lit-lsi	Mann-Whitney U test	1537	0.150528
lit-lsn	Welch's t-test	-1.13039	0.261823
lit-lss	Mann-Whitney U test	1596	0.250491
lit-maps	Mann-Whitney U test	1278	0.00684714
lit-mfo	Mann-Whitney U test	1420	0.0444519
lit-mipr	Welch's t-test	-1.79246	0.0786389
lit-mla	Welch's t-test	0.346818	0.730087
lit-mli	Mann-Whitney U test	1993	0.431109
lit-mpps	Welch's t-test	-1.74868	0.0857305
lit-pgl	Welch's t-test	0.213796	0.831509
lit-pin	Mann-Whitney U test	1906	0.717455
lit-pirt	Welch's t-test	0.10542	0.916408
lit-pis	Welch's t-test	0.409509	0.683517
lit-pla	Mann-Whitney U test	1468	0.0758843
lit-plp	Mann-Whitney U test	1430	0.0498903
lit-pss	Welch's t-test	-1.55626	0.124185
lit-sfo	Mann-Whitney U test	1336	0.0154963
lit-sij	Mann-Whitney U test	1991	0.436855
lit-sps	Mann-Whitney U test	1294	0.00864079
lsi-lsn	Mann-Whitney U test	1286	0.00769726
lsi-lss	Welch's t-test	-0.165531	0.868995
lsi-maps	Welch's t-test	-1.96531	0.0546101
lsi-mfo	Welch's t-test	-0.249917	0.803618
lsi-mipr	Welch's t-test	-0.959386	0.341611
lsi-mla	Welch's t-test	-0.759202	0.450946
lsi-mli	Mann-Whitney U test	1578	0.216021
lsi-mpps	Welch's t-test	-1.82482	0.0737647
lsi-pgl	Mann-Whitney U test	1466	0.0742836
lsi-pin	Welch's t-test	-1.89972	0.0617917
lsi-pirt	Mann-Whitney U test	1207	0.00227791
lsi-pis	Welch's t-test	-1.68626	0.0958812
lsi-pla	Welch's t-test	-1.55105	0.126899
lsi-plp	Welch's t-test	-2.84484	0.0062296
lsi-pss	Welch's t-test	-2.92496	0.00469218
lsi-sfo	Welch's t-test	-2.0362	0.046274
lsi-sij	Mann-Whitney U test	1844	0.953207
lsi-sps	Welch's t-test	-2.03997	0.0461817
lsn-lss	Welch's t-test	-2.10062	0.0396002
lsn-maps	Mann-Whitney U test	1484	0.0897266
lsn-mfo	Mann-Whitney U test	1719	0.583909
lsn-mipr	Mann-Whitney U test	1819	0.953207
lsn-mla	Welch's t-test	-1.47071	0.146949
lsn-mli	Mann-Whitney U test	1617	0.295345
lsn-mpps	Mann-Whitney U test	1655	0.389433
lsn-pgl	Mann-Whitney U test	1622	0.306773
lsn-pin	Welch's t-test	-0.758128	0.451027
lsn-pirt	Welch's t-test	-0.816949	0.416924
lsn-pis	Welch's t-test	-0.620111	0.537026
lsn-pla	Welch's t-test	-1.75186	0.0851548
lsn-plp	Welch's t-test	-2.41954	0.0187244
lsn-pss	Welch's t-test	-1.98225	0.051696
lsn-sfo	Mann-Whitney U test	1357	0.0204561
lsn-sij	Welch's t-test	-0.45465	0.650879
lsn-sps	Welch's t-test	-2.08463	0.0412075
lss-maps	Welch's t-test	-2.8246	0.00648782
lss-mfo	Welch's t-test	-1.17963	0.242871
lss-mipr	Welch's t-test	-2.30121	0.0246646
lss-mla	Welch's t-test	-0.247146	0.805757
lss-mli	Mann-Whitney U test	1677	0.451411
lss-mpps	Welch's t-test	-2.82086	0.00651208
lss-pgl	Mann-Whitney U test	1516	0.123472
lss-pin	Mann-Whitney U test	1513	0.119939
lss-pirt	Mann-Whitney U test	1310	0.0108433
lss-pis	Welch's t-test	-1.15849	0.250723
lss-pla	Welch's t-test	-2.16691	0.034377
lss-plp	Welch's t-test	-3.50414	0.000755463
lss-pss	Welch's t-test	-2.55531	0.0130794
lss-sfo	Mann-Whitney U test	1156	0.000964189
lss-sij	Welch's t-test	0.705119	0.483776
lss-sps	Welch's t-test	-2.59379	0.0119599
maps-mfo	Mann-Whitney U test	1418	0.0434266
maps-mipr	Welch's t-test	-3.07903	0.00287447
maps-mla	Welch's t-test	-1.43368	0.15755
maps-mli	Mann-Whitney U test	1665	0.416938
maps-mpps	Welch's t-test	-4.37399	4.07526e-05
maps-pgl	Welch's t-test	-0.602662	0.54935
maps-pin	Mann-Whitney U test	1587	0.232803
maps-pirt	Mann-Whitney U test	1498	0.103444
maps-pis	Welch's t-test	-1.22679	0.224805
maps-pla	Welch's t-test	-3.06943	0.00325666
maps-plp	Welch's t-test	-0.774755	0.441071
maps-pss	Welch's t-test	-1.81994	0.0739474
maps-sfo	Welch's t-test	-0.838321	0.405206
maps-sij	Mann-Whitney U test	1897	0.750597
maps-sps	Welch's t-test	-3.9876	0.000136964
mfo-mipr	Welch's t-test	-2.26348	0.0273092
mfo-mla	Welch's t-test	-0.481735	0.632064
mfo-mli	Welch's t-test	0.723528	0.472346
mfo-mpps	Welch's t-test	-1.34595	0.183568
mfo-pgl	Welch's t-test	0.127764	0.898819
mfo-pin	Mann-Whitney U test	1786	0.825831
mfo-pirt	Mann-Whitney U test	1696	0.509155
mfo-pis	Welch's t-test	-0.165164	0.869361
mfo-pla	Welch's t-test	-1.78646	0.0788472
mfo-plp	Welch's t-test	-0.0157932	0.987443
mfo-pss	Welch's t-test	-1.2928	0.200997
mfo-sfo	Welch's t-test	0.349414	0.728117
mfo-sij	Mann-Whitney U test	2182	0.0869867
mfo-sps	Welch's t-test	-2.35179	0.0213807
mipr-mla	Welch's t-test	-1.11766	0.268779
mipr-mli	Welch's t-test	-0.261185	0.794903
mipr-mpps	Welch's t-test	-3.70435	0.000424605
mipr-pgl	Welch's t-test	-0.35112	0.726914
mipr-pin	Welch's t-test	-0.477002	0.635157
mipr-pirt	Welch's t-test	-0.762979	0.448742
mipr-pis	Welch's t-test	-0.480762	0.632434
mipr-pla	Welch's t-test	-4.06196	0.000138379
mipr-plp	Mann-Whitney U test	1487	0.0925355
mipr-pss	Welch's t-test	-1.44664	0.153155
mipr-sfo	Welch's t-test	-2.21437	0.0305945
mipr-sij	Welch's t-test	0.496758	0.621358
mipr-sps	Welch's t-test	-3.99487	0.000143299
mla-mli	Welch's t-test	-2.52621	0.0144373
mla-mpps	Welch's t-test	-1.01286	0.315913
mla-pgl	Welch's t-test	-3.72446	0.000385548
mla-pin	Welch's t-test	-3.24246	0.00192453
mla-pirt	Mann-Whitney U test	1213	0.00251077
mla-pis	Welch's t-test	-2.02118	0.047597
mla-pla	Welch's t-test	-0.438494	0.662845
mla-plp	Welch's t-test	-1.08566	0.28205
mla-pss	Welch's t-test	-3.91388	0.000230179
mla-sfo	Mann-Whitney U test	1533	0.145053
mla-sij	Welch's t-test	-3.48076	0.000944189
mla-sps	Welch's t-test	-0.970976	0.336068
mli-mpps	Welch's t-test	0.385355	0.701518
mli-pgl	Welch's t-test	-1.07371	0.287941
mli-pin	Welch's t-test	-1.53909	0.129068
mli-pirt	Welch's t-test	-2.3318	0.0228058
mli-pis	Welch's t-test	-0.796802	0.428376
mli-pla	Welch's t-test	0.402868	0.688664
mli-plp	Welch's t-test	-0.262601	0.793748
mli-pss	Mann-Whitney U test	1287	0.00780992
mli-sfo	Mann-Whitney U test	1664	0.414137
mli-sij	Welch's t-test	0.840325	0.404149
mli-sps	Mann-Whitney U test	1723	0.597414
mpps-pgl	Welch's t-test	0.258862	0.796788
mpps-pin	Welch's t-test	-0.223337	0.824101
mpps-pirt	Welch's t-test	-0.630898	0.530795
mpps-pis	Welch's t-test	-0.339676	0.735365
mpps-pla	Welch's t-test	-2.90276	0.00512
mpps-plp	Welch's t-test	0.0345181	0.972561
mpps-pss	Welch's t-test	-1.09107	0.279842
mpps-sfo	Welch's t-test	-0.511581	0.610958
mpps-sij	Mann-Whitney U test	2113	0.169411
mpps-sps	Welch's t-test	-3.33551	0.0013133
pgl-pin	Mann-Whitney U test	1824	0.972694
pgl-pirt	Welch's t-test	-0.253337	0.800804
pgl-pis	Welch's t-test	-0.000117724	0.999906
pgl-pla	Mann-Whitney U test	1737	0.645758
pgl-plp	Welch's t-test	-0.699288	0.487432
pgl-pss	Mann-Whitney U test	1961	0.528162
pgl-sfo	Welch's t-test	-0.733687	0.466392
pgl-sij	Welch's t-test	-2.48562	0.0161239
pgl-sps	Mann-Whitney U test	1740	0.656325
pin-pirt	Welch's t-test	0.366998	0.714794
pin-pis	Mann-Whitney U test	1791	0.844922
pin-pla	Mann-Whitney U test	1672	0.436855
pin-plp	Welch's t-test	-1.46384	0.148576
pin-pss	Mann-Whitney U test	1395	0.0330023
pin-sfo	Welch's t-test	-1.25274	0.215142
pin-sij	Welch's t-test	-3.47001	0.000952477
pin-sps	Mann-Whitney U test	1639	0.347789
pirt-pis	Welch's t-test	1.66409	0.0997906
pirt-pla	Mann-Whitney U test	1566	0.195024
pirt-plp	Mann-Whitney U test	1323	0.0129866
pirt-pss	Welch's t-test	-1.78844	0.0786732
pirt-sfo	Mann-Whitney U test	1431	0.0504636
pirt-sij	Welch's t-test	-4.11977	9.44195e-05
pirt-sps	Mann-Whitney U test	1531	0.142373
pis-pla	Welch's t-test	-0.730191	0.468387
pis-plp	Welch's t-test	-1.30258	0.197357
pis-pss	Welch's t-test	-2.16322	0.0339762
pis-sfo	Welch's t-test	-1.16876	0.246916
pis-sij	Mann-Whitney U test	1421	0.0449722
pis-sps	Welch's t-test	-1.16309	0.249578
pla-plp	Welch's t-test	0.967023	0.336856
pla-pss	Welch's t-test	-1.59782	0.115722
pla-sfo	Mann-Whitney U test	1760	0.728447
pla-sij	Mann-Whitney U test	2130	0.145053
pla-sps	Welch's t-test	-1.06804	0.290217
plp-pss	Welch's t-test	-2.33314	0.0231832
plp-sfo	Welch's t-test	-0.657757	0.512865
plp-sij	Welch's t-test	0.934608	0.353768
plp-sps	Welch's t-test	0.0552087	0.956138
pss-sfo	Welch's t-test	-2.22946	0.0294487
pss-sij	Welch's t-test	-4.37941	5.0481e-05
pss-sps	Welch's t-test	-1.72986	0.0890676
sfo-sij	Welch's t-test	0.87937	0.383015
sfo-sps	Welch's t-test	-0.485214	0.629317
sij-sps	Mann-Whitney U test	2029	0.335379

## Sheet: Females right
Measurements	test	test-statistic	p-value
ai-ain	Welch's t-test	-0.925234	0.36132
ai-ais	Welch's t-test	-0.988376	0.330067
ai-ap	Welch's t-test	1.54937	0.130344
ai-as	Welch's t-test	-2.09102	0.0437596
ai-asa	Welch's t-test	-1.57265	0.124701
ai-ass	Welch's t-test	-0.709763	0.482095
ai-gsn	Mann-Whitney U test	1195	0.187949
ai-ifo	Welch's t-test	-1.69584	0.097627
ai-iipr	Mann-Whitney U test	934	0.00620554
ai-iit	Mann-Whitney U test	994	0.0159407
ai-ips	Mann-Whitney U test	1124	0.0885741
ai-is	Welch's t-test	-0.752355	0.456806
ai-lfo	Welch's t-test	-0.00940412	0.992556
ai-lit	Mann-Whitney U test	1412	0.891806
ai-lsi	Welch's t-test	-2.68086	0.0108429
ai-lsn	Mann-Whitney U test	1250	0.30895
ai-lss	Welch's t-test	-2.12173	0.039746
ai-maps	Welch's t-test	-2.6788	0.0107173
ai-mfo	Welch's t-test	-1.7588	0.0866723
ai-mipr	Welch's t-test	-3.29393	0.00208876
ai-mla	Welch's t-test	-0.699158	0.489152
ai-mli	Mann-Whitney U test	1317	0.513824
ai-mpps	Mann-Whitney U test	960	0.009452
ai-pgl	Welch's t-test	-2.32799	0.0256172
ai-pin	Welch's t-test	-2.33665	0.0242849
ai-pirt	Welch's t-test	-1.19886	0.237482
ai-pis	Welch's t-test	-1.18375	0.243719
ai-pla	Welch's t-test	-2.00497	0.0509927
ai-plp	Welch's t-test	-4.33203	8.63066e-05
ai-pss	Welch's t-test	-3.68719	0.000698105
ai-sfo	Mann-Whitney U test	888	0.00281734
ai-sij	Mann-Whitney U test	1494	0.760607
ai-sps	Mann-Whitney U test	945	0.00743135
ain-ais	Welch's t-test	-1.20532	0.235945
ain-ap	Welch's t-test	-1.58308	0.12222
ain-as	Welch's t-test	-1.48991	0.145303
ain-asa	Mann-Whitney U test	1288	0.417551
ain-ass	Welch's t-test	-0.249869	0.804136
ain-gsn	Welch's t-test	-0.616084	0.54199
ain-ifo	Mann-Whitney U test	1130	0.0948554
ain-iipr	Mann-Whitney U test	1030	0.0268011
ain-iit	Welch's t-test	-1.99558	0.0538908
ain-ips	Mann-Whitney U test	1007	0.0193075
ain-is	Welch's t-test	-1.43977	0.158955
ain-lfo	Welch's t-test	-1.84012	0.0736776
ain-lit	Welch's t-test	-0.0705946	0.944113
ain-lsi	Welch's t-test	-0.623665	0.536972
ain-lsn	Welch's t-test	-1.23221	0.226693
ain-lss	Mann-Whitney U test	1281	0.396013
ain-maps	Mann-Whitney U test	1090	0.059032
ain-mfo	Welch's t-test	-1.91306	0.0625048
ain-mipr	Mann-Whitney U test	1037	0.0295316
ain-mla	Mann-Whitney U test	1589	0.411328
ain-mli	Welch's t-test	-0.0667468	0.947193
ain-mpps	Mann-Whitney U test	1097	0.0643324
ain-pgl	Welch's t-test	-0.222912	0.824847
ain-pin	Welch's t-test	-1.33006	0.191328
ain-pirt	Welch's t-test	-0.218588	0.828225
ain-pis	Welch's t-test	-0.433338	0.66755
ain-pla	Welch's t-test	-0.972362	0.337962
ain-plp	Welch's t-test	-1.21693	0.231508
ain-pss	Welch's t-test	-2.74624	0.00926822
ain-sfo	Welch's t-test	-2.10006	0.0427092
ain-sij	Welch's t-test	0.509031	0.614391
ain-sps	Mann-Whitney U test	1148	0.11586
ais-ap	Welch's t-test	-2.02859	0.0496576
ais-as	Welch's t-test	-1.03254	0.309049
ais-asa	Welch's t-test	-0.27171	0.78755
ais-ass	Welch's t-test	-0.554309	0.583295
ais-gsn	Welch's t-test	-1.40647	0.168918
ais-ifo	Welch's t-test	-1.36053	0.182058
ais-iipr	Welch's t-test	-2.19229	0.0349156
ais-iit	Welch's t-test	-2.14665	0.0386121
ais-ips	Mann-Whitney U test	1086	0.0561695
ais-is	Welch's t-test	-1.60194	0.118137
ais-lfo	Mann-Whitney U test	1186	0.172052
ais-lit	Welch's t-test	-0.332706	0.741274
ais-lsi	Welch's t-test	-0.309044	0.759093
ais-lsn	Welch's t-test	-1.50138	0.142619
ais-lss	Welch's t-test	-0.540587	0.591776
ais-maps	Mann-Whitney U test	1113	0.0779314
ais-mfo	Welch's t-test	-1.48638	0.144157
ais-mipr	Mann-Whitney U test	1078	0.0507906
ais-mla	Welch's t-test	-0.195522	0.846143
ais-mli	Welch's t-test	-0.507077	0.61534
ais-mpps	Welch's t-test	-2.24851	0.0301765
ais-pgl	Welch's t-test	-0.944239	0.351483
ais-pin	Welch's t-test	-1.85935	0.0706887
ais-pirt	Welch's t-test	-0.822182	0.416155
ais-pis	Welch's t-test	-0.834349	0.409749
ais-pla	Welch's t-test	-0.418709	0.677748
ais-plp	Welch's t-test	-0.96981	0.337519
ais-pss	Welch's t-test	-3.29695	0.00216541
ais-sfo	Welch's t-test	-1.69496	0.0978405
ais-sij	Welch's t-test	0.306776	0.760974
ais-sps	Welch's t-test	-1.73798	0.0900848
ap-as	Mann-Whitney U test	850	0.0014044
ap-asa	Mann-Whitney U test	1066	0.0435357
ap-ass	Mann-Whitney U test	1215	0.227103
ap-gsn	Mann-Whitney U test	889	0.00286789
ap-ifo	Welch's t-test	0.473377	0.638784
ap-iipr	Welch's t-test	-0.904286	0.372061
ap-iit	Mann-Whitney U test	1339	0.593897
ap-ips	Welch's t-test	-1.59532	0.118791
ap-is	Welch's t-test	-1.37712	0.177496
ap-lfo	Mann-Whitney U test	1428	0.960945
ap-lit	Welch's t-test	2.03886	0.0487062
ap-lsi	Welch's t-test	-0.774525	0.443696
ap-lsn	Welch's t-test	-0.415409	0.680539
ap-lss	Welch's t-test	-1.71189	0.0946973
ap-maps	Welch's t-test	-1.978	0.0560106
ap-mfo	Mann-Whitney U test	1227	0.253219
ap-mipr	Welch's t-test	-1.88003	0.0680352
ap-mla	Welch's t-test	-1.61402	0.115497
ap-mli	Welch's t-test	-3.40895	0.00144661
ap-mpps	Welch's t-test	-1.90752	0.0645883
ap-pgl	Mann-Whitney U test	863	0.00179009
ap-pin	Mann-Whitney U test	868	0.00196276
ap-pirt	Welch's t-test	-2.14637	0.0374795
ap-pis	Welch's t-test	-1.87393	0.0691837
ap-pla	Welch's t-test	-1.34804	0.18555
ap-plp	Mann-Whitney U test	882	0.00253076
ap-pss	Welch's t-test	-4.9451	1.5396e-05
ap-sfo	Mann-Whitney U test	1000	0.0174245
ap-sij	Mann-Whitney U test	1194	0.186131
ap-sps	Mann-Whitney U test	1090	0.059032
as-asa	Mann-Whitney U test	1004	0.0184797
as-ass	Welch's t-test	-1.06009	0.296343
as-gsn	Mann-Whitney U test	1050	0.0352403
as-ifo	Mann-Whitney U test	1222	0.242093
as-iipr	Welch's t-test	-2.28644	0.0278553
as-iit	Welch's t-test	-2.57547	0.0142097
as-ips	Mann-Whitney U test	1220	0.237741
as-is	Welch's t-test	-1.29036	0.205543
as-lfo	Welch's t-test	-1.7734	0.0833458
as-lit	Welch's t-test	-0.939715	0.353299
as-lsi	Welch's t-test	0.516271	0.608921
as-lsn	Welch's t-test	-1.8834	0.0682937
as-lss	Mann-Whitney U test	1552	0.535093
as-maps	Welch's t-test	-1.17985	0.246508
as-mfo	Welch's t-test	-0.377123	0.707845
as-mipr	Welch's t-test	-1.8314	0.0754808
as-mla	Mann-Whitney U test	1227	0.253219
as-mli	Mann-Whitney U test	1493	0.764754
as-mpps	Welch's t-test	-1.2567	0.21718
as-pgl	Welch's t-test	-1.35946	0.18238
as-pin	Welch's t-test	-1.93928	0.0588901
as-pirt	Welch's t-test	-0.911618	0.367391
as-pis	Welch's t-test	-0.766405	0.448127
as-pla	Welch's t-test	0.549601	0.585926
as-plp	Welch's t-test	-0.322315	0.748912
as-pss	Welch's t-test	-3.38334	0.00163486
as-sfo	Welch's t-test	-0.745399	0.460518
as-sij	Welch's t-test	0.778533	0.440951
as-sps	Welch's t-test	-0.901222	0.373903
asa-ass	Welch's t-test	-0.0295979	0.976551
asa-gsn	Welch's t-test	-1.22798	0.228715
asa-ifo	Mann-Whitney U test	1026	0.0253409
asa-iipr	Mann-Whitney U test	934	0.00620554
asa-iit	Mann-Whitney U test	938	0.00662847
asa-ips	Mann-Whitney U test	1050	0.0352403
asa-is	Welch's t-test	-1.61608	0.115599
asa-lfo	Mann-Whitney U test	1003	0.0182108
asa-lit	Welch's t-test	-0.449575	0.655491
asa-lsi	Welch's t-test	-0.950878	0.346329
asa-lsn	Welch's t-test	-1.7932	0.0821439
asa-lss	Mann-Whitney U test	1329	0.556797
asa-maps	Mann-Whitney U test	1115	0.079785
asa-mfo	Mann-Whitney U test	1101	0.0675336
asa-mipr	Welch's t-test	-3.34413	0.0018177
asa-mla	Mann-Whitney U test	1385	0.777237
asa-mli	Mann-Whitney U test	1462	0.896108
asa-mpps	Mann-Whitney U test	1050	0.0352403
asa-pgl	Welch's t-test	-1.13174	0.265783
asa-pin	Welch's t-test	-1.86634	0.0698689
asa-pirt	Welch's t-test	-0.763424	0.449893
asa-pis	Welch's t-test	-0.78933	0.435427
asa-pla	Welch's t-test	-1.08034	0.286354
asa-plp	Welch's t-test	-2.06054	0.046148
asa-pss	Welch's t-test	-3.23234	0.00271037
asa-sfo	Welch's t-test	-4.01879	0.00015659
asa-sij	Welch's t-test	0.597413	0.554088
asa-sps	Mann-Whitney U test	1141	0.107294
ass-gsn	Welch's t-test	-0.826572	0.413702
ass-ifo	Mann-Whitney U test	1203	0.202966
ass-iipr	Welch's t-test	-1.87689	0.0690605
ass-iit	Welch's t-test	-1.75343	0.0879036
ass-ips	Welch's t-test	-2.34405	0.0249495
ass-is	Welch's t-test	-1.54845	0.12959
ass-lfo	Welch's t-test	-1.63415	0.110553
ass-lit	Welch's t-test	-0.013008	0.989679
ass-lsi	Welch's t-test	-0.432974	0.667615
ass-lsn	Welch's t-test	-1.20827	0.234789
ass-lss	Welch's t-test	-0.68946	0.49515
ass-maps	Welch's t-test	-1.9239	0.0632657
ass-mfo	Welch's t-test	-1.46343	0.15213
ass-mipr	Welch's t-test	-1.9569	0.0586196
ass-mla	Welch's t-test	0.873045	0.388749
ass-mli	Welch's t-test	-0.560206	0.578852
ass-mpps	Welch's t-test	-1.99421	0.0546241
ass-pgl	Welch's t-test	-0.361565	0.719793
ass-pin	Welch's t-test	-1.49963	0.142184
ass-pirt	Welch's t-test	-0.486587	0.629146
ass-pis	Welch's t-test	-0.624528	0.536444
ass-pla	Welch's t-test	-0.885586	0.382403
ass-plp	Welch's t-test	-1.07362	0.290407
ass-pss	Welch's t-test	-2.73308	0.00952966
ass-sfo	Welch's t-test	-1.42737	0.163006
ass-sij	Welch's t-test	-0.135694	0.892922
ass-sps	Welch's t-test	-1.59009	0.121862
gsn-ifo	Mann-Whitney U test	1336	0.582649
gsn-iipr	Welch's t-test	-2.20522	0.034205
gsn-iit	Welch's t-test	-1.7748	0.0850251
gsn-ips	Welch's t-test	-2.64117	0.0119992
gsn-is	Welch's t-test	-2.32651	0.0265122
gsn-lfo	Welch's t-test	-0.929604	0.358866
gsn-lit	Welch's t-test	0.252186	0.802441
gsn-lsi	Welch's t-test	-2.5984	0.0135915
gsn-lsn	Welch's t-test	-1.37447	0.179288
gsn-lss	Welch's t-test	-1.9739	0.0563035
gsn-maps	Welch's t-test	-2.55821	0.015056
gsn-mfo	Mann-Whitney U test	1122	0.0865564
gsn-mipr	Welch's t-test	-3.10145	0.00371972
gsn-mla	Welch's t-test	-0.963809	0.34227
gsn-mli	Mann-Whitney U test	1170	0.146309
gsn-mpps	Welch's t-test	-2.04331	0.0485247
gsn-pgl	Mann-Whitney U test	1174	0.152451
gsn-pin	Welch's t-test	-1.6813	0.0994357
gsn-pirt	Welch's t-test	0.154308	0.878274
gsn-pis	Welch's t-test	-0.288839	0.774351
gsn-pla	Welch's t-test	-1.38832	0.174009
gsn-plp	Welch's t-test	-2.38638	0.0223995
gsn-pss	Welch's t-test	-3.78467	0.000490816
gsn-sfo	Mann-Whitney U test	995	0.01618
gsn-sij	Welch's t-test	0.604172	0.549652
gsn-sps	Welch's t-test	-2.24323	0.031296
ifo-iipr	Welch's t-test	-3.43599	0.00156423
ifo-iit	Welch's t-test	-1.28094	0.209225
ifo-ips	Welch's t-test	-0.389327	0.699203
ifo-is	Welch's t-test	2.48261	0.0182501
ifo-lfo	Welch's t-test	1.26573	0.2134
ifo-lit	Welch's t-test	-1.76405	0.0856864
ifo-lsi	Welch's t-test	-2.42494	0.0192552
ifo-lsn	Welch's t-test	0.919868	0.363835
ifo-lss	Welch's t-test	-1.92715	0.0595637
ifo-maps	Welch's t-test	-1.90603	0.0650049
ifo-mfo	Welch's t-test	-0.75415	0.456521
ifo-mipr	Welch's t-test	-3.70016	0.00064858
ifo-mla	Welch's t-test	-0.82868	0.413035
ifo-mli	Mann-Whitney U test	1427	0.95661
ifo-mpps	Welch's t-test	-1.30931	0.1986
ifo-pgl	Welch's t-test	-0.973359	0.337319
ifo-pin	Welch's t-test	-0.439415	0.662668
ifo-pirt	Welch's t-test	-0.049988	0.960402
ifo-pis	Welch's t-test	0.136597	0.892034
ifo-pla	Mann-Whitney U test	966	0.0103888
ifo-plp	Mann-Whitney U test	1074	0.0482673
ifo-pss	Welch's t-test	-2.19163	0.0349178
ifo-sfo	Welch's t-test	-2.18194	0.0356181
ifo-sij	Welch's t-test	1.11693	0.271442
ifo-sps	Welch's t-test	-2.39197	0.0221482
iipr-iit	Welch's t-test	0.0275289	0.97821
iipr-ips	Welch's t-test	0.264202	0.792961
iipr-is	Welch's t-test	0.156416	0.876595
iipr-lfo	Welch's t-test	-1.48889	0.145551
iipr-lit	Welch's t-test	-3.07334	0.00392773
iipr-lsi	Welch's t-test	-2.95545	0.00545456
iipr-lsn	Mann-Whitney U test	1180	0.162028
iipr-lss	Welch's t-test	-2.72064	0.00954074
iipr-maps	Welch's t-test	-1.47027	0.149633
iipr-mfo	Mann-Whitney U test	1296	0.442991
iipr-mipr	Mann-Whitney U test	1289	0.420683
iipr-mla	Mann-Whitney U test	1186	0.172052
iipr-mli	Mann-Whitney U test	1156	0.126299
iipr-mpps	Welch's t-test	-1.43575	0.158581
iipr-pgl	Welch's t-test	-2.00328	0.0530847
iipr-pin	Welch's t-test	-1.66378	0.104109
iipr-pirt	Mann-Whitney U test	1253	0.316776
iipr-pis	Welch's t-test	-1.04631	0.301936
iipr-pla	Welch's t-test	-2.98338	0.00478386
iipr-plp	Welch's t-test	-2.80785	0.00792313
iipr-pss	Welch's t-test	-2.9169	0.00596575
iipr-sfo	Welch's t-test	-2.93915	0.00557837
iipr-sij	Welch's t-test	-0.349707	0.728493
iipr-sps	Welch's t-test	-2.47467	0.0177492
iit-ips	Mann-Whitney U test	1619	0.32473
iit-is	Welch's t-test	0.522262	0.604918
iit-lfo	Welch's t-test	-0.00263461	0.997914
iit-lit	Welch's t-test	-2.8304	0.00758845
iit-lsi	Welch's t-test	-3.95099	0.00029131
iit-lsn	Welch's t-test	-0.568063	0.573807
iit-lss	Welch's t-test	-2.79941	0.00747902
iit-maps	Welch's t-test	-1.28952	0.20581
iit-mfo	Mann-Whitney U test	1325	0.54228
iit-mipr	Welch's t-test	-1.03351	0.309052
iit-mla	Mann-Whitney U test	1182	0.165319
iit-mli	Mann-Whitney U test	1161	0.133185
iit-mpps	Welch's t-test	-1.02543	0.312116
iit-pgl	Welch's t-test	-2.07964	0.045118
iit-pin	Mann-Whitney U test	1201	0.199133
iit-pirt	Welch's t-test	-1.35782	0.182154
iit-pis	Welch's t-test	-1.03183	0.308986
iit-pla	Welch's t-test	-2.31126	0.0266261
iit-plp	Welch's t-test	-3.71875	0.000608724
iit-pss	Welch's t-test	-2.67905	0.0111031
iit-sfo	Welch's t-test	-2.63194	0.0125589
iit-sij	Welch's t-test	-0.373047	0.71135
iit-sps	Welch's t-test	-2.03973	0.0489699
ips-is	Welch's t-test	-0.568346	0.572987
ips-lfo	Welch's t-test	-2.39276	0.0218882
ips-lit	Mann-Whitney U test	1091	0.0597662
ips-lsi	Mann-Whitney U test	1311	0.493003
ips-lsn	Welch's t-test	-2.22856	0.0307834
ips-lss	Welch's t-test	-2.25987	0.029729
ips-maps	Welch's t-test	-3.65159	0.000767118
ips-mfo	Mann-Whitney U test	1347	0.624367
ips-mipr	Welch's t-test	1.54082	0.131262
ips-mla	Welch's t-test	-2.02934	0.0496952
ips-mli	Welch's t-test	-2.27029	0.0284079
ips-mpps	Mann-Whitney U test	665	2.66571e-05
ips-pgl	Welch's t-test	-1.64413	0.109018
ips-pin	Welch's t-test	-1.55473	0.127218
ips-pirt	Welch's t-test	-1.67503	0.101748
ips-pis	Welch's t-test	-0.986879	0.329303
ips-pla	Mann-Whitney U test	795	0.000477647
ips-plp	Welch's t-test	-1.30072	0.202154
ips-pss	Welch's t-test	-2.66187	0.0114987
ips-sfo	Mann-Whitney U test	1245	0.296193
ips-sij	Welch's t-test	-0.662554	0.510984
ips-sps	Welch's t-test	-4.76207	2.65198e-05
is-lfo	Welch's t-test	1.52788	0.13705
is-lit	Welch's t-test	0.409238	0.684758
is-lsi	Welch's t-test	-2.0583	0.046552
is-lsn	Mann-Whitney U test	1543	0.567808
is-lss	Welch's t-test	-1.24813	0.219948
is-maps	Welch's t-test	-1.51632	0.138603
is-mfo	Welch's t-test	-0.0953116	0.924644
is-mipr	Welch's t-test	-1.49846	0.142654
is-mla	Welch's t-test	-1.76263	0.0870132
is-mli	Welch's t-test	-2.00029	0.0534008
is-mpps	Welch's t-test	-0.72236	0.474613
is-pgl	Welch's t-test	-2.7252	0.010199
is-pin	Welch's t-test	-2.33645	0.0251634
is-pirt	Welch's t-test	-2.1114	0.0412405
is-pis	Mann-Whitney U test	1088	0.057586
is-pla	Welch's t-test	-1.12512	0.267824
is-plp	Welch's t-test	-2.64506	0.0119154
is-pss	Welch's t-test	-3.58181	0.000996028
is-sfo	Welch's t-test	-1.31007	0.19856
is-sij	Welch's t-test	-0.899653	0.374635
is-sps	Welch's t-test	-1.66088	0.105769
lfo-lit	Welch's t-test	0.646994	0.521462
lfo-lsi	Mann-Whitney U test	1333	0.571501
lfo-lsn	Welch's t-test	0.707299	0.484449
lfo-lss	Welch's t-test	-2.84897	0.0062657
lfo-maps	Welch's t-test	-3.16561	0.00327269
lfo-mfo	Mann-Whitney U test	1151	0.119692
lfo-mipr	Welch's t-test	-3.62227	0.000943159
lfo-mla	Mann-Whitney U test	1254	0.319413
lfo-mli	Welch's t-test	-0.75472	0.45444
lfo-mpps	Welch's t-test	-2.79083	0.00843408
lfo-pgl	Welch's t-test	-1.16305	0.252306
lfo-pin	Welch's t-test	-0.70168	0.486748
lfo-pirt	Welch's t-test	-0.125691	0.900612
lfo-pis	Welch's t-test	0.0819864	0.935056
lfo-pla	Welch's t-test	-2.57973	0.0144282
lfo-plp	Welch's t-test	-4.07999	0.000185992
lfo-pss	Welch's t-test	-2.47058	0.0181198
lfo-sfo	Mann-Whitney U test	767	0.000267048
lfo-sij	Welch's t-test	0.977951	0.33413
lfo-sps	Mann-Whitney U test	872	0.00211176
lit-lsi	Welch's t-test	-2.96902	0.00521904
lit-lsn	Welch's t-test	-0.217146	0.829456
lit-lss	Welch's t-test	-1.30128	0.200796
lit-maps	Welch's t-test	-2.76839	0.00868831
lit-mfo	Welch's t-test	-2.27164	0.0290022
lit-mipr	Welch's t-test	-4.24409	0.000128785
lit-mla	Welch's t-test	-0.0660962	0.94765
lit-mli	Welch's t-test	0.246158	0.806884
lit-mpps	Welch's t-test	-2.34148	0.0242599
lit-pgl	Welch's t-test	-1.30864	0.198867
lit-pin	Welch's t-test	-1.03527	0.307301
lit-pirt	Welch's t-test	-0.106626	0.915708
lit-pis	Welch's t-test	-0.366596	0.716042
lit-pla	Welch's t-test	-1.67583	0.101624
lit-plp	Welch's t-test	-2.52257	0.0159149
lit-pss	Welch's t-test	-2.72131	0.0100235
lit-sfo	Welch's t-test	-2.73904	0.00883382
lit-sij	Mann-Whitney U test	1630	0.296193
lit-sps	Welch's t-test	-2.65268	0.0116005
lsi-lsn	Mann-Whitney U test	902	0.00360477
lsi-lss	Welch's t-test	0.464608	0.644083
lsi-maps	Welch's t-test	-1.25937	0.216703
lsi-mfo	Mann-Whitney U test	1362	0.68323
lsi-mipr	Welch's t-test	-2.56301	0.0148311
lsi-mla	Mann-Whitney U test	1218	0.233444
lsi-mli	Mann-Whitney U test	1287	0.414432
lsi-mpps	Welch's t-test	-1.32625	0.19345
lsi-pgl	Welch's t-test	-2.47372	0.018131
lsi-pin	Welch's t-test	-2.96741	0.00476698
lsi-pirt	Welch's t-test	-2.06877	0.0448887
lsi-pis	Mann-Whitney U test	1122	0.0865564
lsi-pla	Welch's t-test	-0.132844	0.895085
lsi-plp	Welch's t-test	-1.99336	0.0539242
lsi-pss	Welch's t-test	-4.24756	0.000118921
lsi-sfo	Welch's t-test	-0.994573	0.325927
lsi-sij	Welch's t-test	-0.108976	0.913807
lsi-sps	Mann-Whitney U test	1182	0.165319
lsn-lss	Welch's t-test	-2.05278	0.0472478
lsn-maps	Welch's t-test	-2.92298	0.00588244
lsn-mfo	Mann-Whitney U test	1148	0.11586
lsn-mipr	Welch's t-test	-3.37564	0.00180433
lsn-mla	Mann-Whitney U test	1218	0.233444
lsn-mli	Mann-Whitney U test	1186	0.172052
lsn-mpps	Welch's t-test	-2.33501	0.0246934
lsn-pgl	Welch's t-test	-2.0889	0.044738
lsn-pin	Welch's t-test	-1.7747	0.0841286
lsn-pirt	Welch's t-test	-1.08448	0.285657
lsn-pis	Welch's t-test	-0.995465	0.325995
lsn-pla	Welch's t-test	-2.18834	0.0351291
lsn-plp	Welch's t-test	-3.57228	0.00103615
lsn-pss	Welch's t-test	-3.13815	0.00339597
lsn-sfo	Welch's t-test	-2.79427	0.00825637
lsn-sij	Welch's t-test	-0.324812	0.747434
lsn-sps	Welch's t-test	-2.91106	0.00609776
lss-maps	Mann-Whitney U test	1114	0.0788538
lss-mfo	Welch's t-test	-1.58106	0.120726
lss-mipr	Welch's t-test	-2.66277	0.011314
lss-mla	Welch's t-test	-0.656038	0.515893
lss-mli	Welch's t-test	-0.933693	0.355945
lss-mpps	Welch's t-test	-2.41696	0.0207441
lss-pgl	Welch's t-test	-1.54931	0.130179
lss-pin	Welch's t-test	-2.12969	0.0386458
lss-pirt	Welch's t-test	-1.32745	0.191165
lss-pis	Welch's t-test	-0.989809	0.328157
lss-pla	Welch's t-test	-0.705255	0.484916
lss-plp	Mann-Whitney U test	976	0.0121346
lss-pss	Welch's t-test	-3.45577	0.00132929
lss-sfo	Welch's t-test	-3.53963	0.000847164
lss-sij	Welch's t-test	0.460507	0.647786
lss-sps	Mann-Whitney U test	1088	0.057586
maps-mfo	Welch's t-test	-1.79811	0.0804806
maps-mipr	Welch's t-test	-0.766197	0.448973
maps-mla	Welch's t-test	-1.72424	0.0935718
maps-mli	Welch's t-test	-1.96613	0.0566102
maps-mpps	Mann-Whitney U test	807	0.00060872
maps-pgl	Welch's t-test	-1.33172	0.191857
maps-pin	Welch's t-test	-1.55747	0.127319
maps-pirt	Welch's t-test	-1.7381	0.0901496
maps-pis	Welch's t-test	-1.05251	0.298988
maps-pla	Welch's t-test	-2.3752	0.02357
maps-plp	Mann-Whitney U test	1376	0.739974
maps-pss	Welch's t-test	-2.57647	0.0143632
maps-sfo	Mann-Whitney U test	1456	0.921984
maps-sij	Welch's t-test	-0.462474	0.646256
maps-sps	Welch's t-test	-4.38882	6.56266e-05
mfo-mipr	Welch's t-test	-1.4657	0.152851
mfo-mla	Welch's t-test	-1.27666	0.209091
mfo-mli	Welch's t-test	-1.17603	0.245594
mfo-mpps	Welch's t-test	-1.44455	0.15701
mfo-pgl	Welch's t-test	-1.38418	0.174526
mfo-pin	Welch's t-test	-1.31003	0.1967
mfo-pirt	Welch's t-test	-1.1268	0.266511
mfo-pis	Welch's t-test	-0.600742	0.551126
mfo-pla	Welch's t-test	-2.39902	0.0200109
mfo-plp	Welch's t-test	-0.751183	0.457402
mfo-pss	Welch's t-test	-2.76011	0.00883487
mfo-sfo	Welch's t-test	-0.684816	0.496805
mfo-sij	Welch's t-test	0.477959	0.635164
mfo-sps	Welch's t-test	-2.79877	0.00746974
mipr-mla	Welch's t-test	-1.88448	0.067645
mipr-mli	Mann-Whitney U test	1040	0.0307731
mipr-mpps	Welch's t-test	-1.44627	0.156135
mipr-pgl	Welch's t-test	-2.28434	0.028431
mipr-pin	Welch's t-test	-2.3533	0.0233383
mipr-pirt	Welch's t-test	-2.39825	0.0208304
mipr-pis	Welch's t-test	-1.69796	0.0968109
mipr-pla	Welch's t-test	-2.62877	0.0128958
mipr-plp	Welch's t-test	-1.87494	0.0691866
mipr-pss	Welch's t-test	-3.45772	0.00135129
mipr-sfo	Mann-Whitney U test	942	0.00707715
mipr-sij	Welch's t-test	-0.868793	0.389962
mipr-sps	Welch's t-test	-2.1361	0.039759
mla-mli	Welch's t-test	-0.991478	0.328886
mla-mpps	Welch's t-test	-1.66804	0.104197
mla-pgl	Welch's t-test	-1.25805	0.217158
mla-pin	Welch's t-test	-2.21198	0.0336111
mla-pirt	Welch's t-test	-1.19575	0.239034
mla-pis	Welch's t-test	-1.30957	0.199628
mla-pla	Welch's t-test	-0.534563	0.596314
mla-plp	Welch's t-test	-1.04279	0.304156
mla-pss	Welch's t-test	-2.72188	0.0100273
mla-sfo	Mann-Whitney U test	1184	0.168661
mla-sij	Welch's t-test	-1.56968	0.126764
mla-sps	Welch's t-test	-1.36839	0.179931
mli-mpps	Welch's t-test	-1.42589	0.16216
mli-pgl	Welch's t-test	-0.976678	0.335324
mli-pin	Welch's t-test	-1.74028	0.0894795
mli-pirt	Welch's t-test	-0.538189	0.593427
mli-pis	Welch's t-test	-0.530557	0.598875
mli-pla	Welch's t-test	-0.453244	0.653231
mli-plp	Welch's t-test	-1.05215	0.300406
mli-pss	Welch's t-test	-3.24923	0.00250056
mli-sfo	Mann-Whitney U test	1297	0.446233
mli-sij	Welch's t-test	1.17119	0.248732
mli-sps	Welch's t-test	-1.49179	0.143979
mpps-pgl	Welch's t-test	-0.761922	0.451451
mpps-pin	Welch's t-test	-0.751589	0.456751
mpps-pirt	Welch's t-test	-0.97604	0.3355
mpps-pis	Welch's t-test	-0.34953	0.728553
mpps-pla	Mann-Whitney U test	902	0.00360477
mpps-plp	Welch's t-test	-0.623761	0.53725
mpps-pss	Welch's t-test	-1.96084	0.0579532
mpps-sfo	Welch's t-test	-0.974178	0.337172
mpps-sij	Welch's t-test	0.236062	0.814568
mpps-sps	Mann-Whitney U test	767	0.000267048
pgl-pin	Mann-Whitney U test	1061	0.0407822
pgl-pirt	Welch's t-test	-1.24189	0.222744
pgl-pis	Welch's t-test	-1.5843	0.122223
pgl-pla	Welch's t-test	-0.469727	0.641717
pgl-plp	Welch's t-test	-1.0905	0.283402
pgl-pss	Welch's t-test	-0.575686	0.567306
pgl-sfo	Welch's t-test	-1.28109	0.208109
pgl-sij	Welch's t-test	-2.01624	0.0525108
pgl-sps	Welch's t-test	-0.754703	0.455632
pin-pirt	Welch's t-test	-0.972357	0.339009
pin-pis	Welch's t-test	-1.11067	0.274352
pin-pla	Welch's t-test	-0.971939	0.337388
pin-plp	Welch's t-test	-1.88195	0.0675681
pin-pss	Welch's t-test	-3.00372	0.00441808
pin-sfo	Welch's t-test	-1.66657	0.102506
pin-sij	Welch's t-test	-1.9951	0.053924
pin-sps	Welch's t-test	-1.17327	0.247654
pirt-pis	Mann-Whitney U test	1379	0.752332
pirt-pla	Welch's t-test	-0.729392	0.47096
pirt-plp	Welch's t-test	-1.30851	0.199898
pirt-pss	Welch's t-test	-3.13453	0.00320366
pirt-sfo	Welch's t-test	-1.24552	0.220238
pirt-sij	Welch's t-test	-0.190355	0.850197
pirt-sps	Welch's t-test	-1.39802	0.170079
pis-pla	Welch's t-test	-0.387222	0.700976
pis-plp	Welch's t-test	-0.97302	0.3373
pis-pss	Welch's t-test	-3.09756	0.00342105
pis-sfo	Welch's t-test	-0.762595	0.450075
pis-sij	Mann-Whitney U test	1410	0.88321
pis-sps	Welch's t-test	-0.739309	0.464217
pla-plp	Mann-Whitney U test	1634	0.286245
pla-pss	Welch's t-test	-2.06226	0.0472567
pla-sfo	Welch's t-test	0.599011	0.552997
pla-sij	Welch's t-test	0.723717	0.474391
pla-sps	Mann-Whitney U test	1118	0.0826323
plp-pss	Welch's t-test	-2.98542	0.00515761
plp-sfo	Mann-Whitney U test	1405	0.861783
plp-sij	Welch's t-test	0.151445	0.88061
plp-sps	Mann-Whitney U test	1445	0.969619
pss-sfo	Welch's t-test	-3.0725	0.00389328
pss-sij	Welch's t-test	-4.17175	0.000165119
pss-sps	Welch's t-test	-2.17011	0.0369343
sfo-sij	Welch's t-test	0.58406	0.562628
sfo-sps	Mann-Whitney U test	1442	0.982637
sij-sps	Welch's t-test	0.0227977	0.981931
